# Supplementary material for: Molecular Machines in the Synapse: Overlapping Protein Sets Control Distinct Steps in Neurosecretion
Source: PLoS Comput Biol. 2012 Apr 5;8(4):e1002450. doi: 10.1371/journal.pcbi.1002450 (PMC3320570; doi:10.1371/journal.pcbi.1002450)
Supplement: Table S1 — Excel file with presynaptic gene database: Column description: (A) name of first author on publication, (B) Pubmed ID, (C) abbreviated NCBI name of the perturbed gene or applied compound, (D) alias used in the publication if different from the NCBI gene name, (E) full NCBI gene name, (F) name of the gene family to which the perturbed gene (isoform) belongs, (G) description of the perturbation or control group, (H) number of rows above the current row to which perturbation data should be normalized, (I) Indicate WT data (1 data set per publication) for the analysis of experimental variability between studies (1 if only A is reported, 2 if both A and RRP are reported), (J-M) salt concentrations in mM used in extracellular medium, (N) ratio of extracellular calcium and magnesium, (O) additional compounds in extracellular medium, (P) age of measured cells expressed in number of days in vitro (DIV), (Q) average DIV, (R) range of DIV, (S) temperature at which the experiments were performed, (T) description of the experimental groups with reference to the data source in the publication, (U) mean amplitude expressed in nA unless otherwise indicated in the previous column, (V) SEM, (W) number of measurements, (X-AA) idem for RRP (in pC unless otherwise indicated) as in column T-W, (AB-AE) idem for Pv (%), (AF-AI) idem for F (in Hz unless otherwise indicated). (XLS) [file pcbi.1002450.s008.xls]

## Sheet: Overview
General info																			Amplitude (nA unless indicated otherwise)				Ready releasable pool (pC unless indicated otherwise)				Vesicular release probability (% unless indicated otherwise)				Mini Frequency (Hz unless indicated otherwise)
Author	Pubmed ID	Gene/Compound	Alias used in publication	Full name	Gene family	Perturbation	Normalize to n rows above	WT: A=1, A,RRP=2	NaCl	KCl	CaCl	MgCl	CaCl/MgCl	other	DIV	<DIV>	DIV Range	T (C.)	Experimental groups	<A>	A SEM	n	Experimental groups	<RRP>	RRP SEM	n	Experimental groups	<Pv>	Pv SEM	n	Experimental groups	<F>	F SEM	n
Adamcio 2008	18782446					WT	0	2	140	2.4	4	4	1		9-14d	11.5	2.5	21	WT (6a)	3.608	0.352	40	WT (6b)	907	141	40	WT (6c)	7.58792	0.639432	40	WT (6d)	5.86667	1.03704	40
Adamcio 2008	18782446	EPO		Erythropoietin		WT+10^-4 uM EPO	1		140	2.4	4	4	1		9-14d	11.5	2.5	21	WT+10^-4 uM EPO (6a)	2.352	0.208	40	WT+10^-4 uM EPO (6b)	553	72	40	WT+10^-4 uM EPO (6c)	8.67496	1.00178	40	WT+10^-4 uM EPO (6d)	3.21481	0.385185	40
Altrock 2003	12628169					WT	0	2	140	2.4	4	4	1		14-21d	17.5	3.5	21	WT (4b)	6.9	1.6	27	WT (4c)	915	168	30	WT (4d)	5.4	0.5	30
Altrock 2003	12628169	Bsn		bassoon	Bsn	Bassoon KO	1		140	2.4	4	4	1		14-21d	17.5	3.5	21	Bassoon KO (4b)	3.7	0.6	33	Bassoon KO (4c)	481	91	30	Bassoon KO(4d)	7.1	0.9	30
Altrock 2003	12628169					WT (vesicicles (x10^3)	0		140	2.4	4	4	1		14-21d	17.5	3.5	21					WT (4c) (vesicles (x10^3))	15.9	2.91924	30
Altrock 2003	12628169	Bsn		bassoon	Bsn	Bassoon KO (vesicicles (x10^3)	1		140	2.4	4	4	1		14-21d	17.5	3.5	21					Bassoon KO (4c) (vesicles (x10^3))	7.7	1.45676	30
Augustin 1999	10440375					WT	0	1	172	2.4	4	4	1		4-17d	10.5	6.5	21	Munc13-1(+/+) (1c and page1 in text)	1.43	0.43	50	WT (2b) (vesicles (x10^3))	2.5	1.01	15					WT (2c)	5.8	0.9	4
Augustin 1999	10440375	Unc13a	Munc13-1	unc-13 homolog A	Unc13	M13-1 HET	1		172	2.4	4	4	1		4-17d	10.5	6.5	21	Munc13-1+/- (1c and page1 in text)	1.58	0.25	48
Augustin 1999	10440375	Unc13a	Munc13-1	unc-13 homolog A	Unc13	M13-1 KO	2		172	2.4	4	4	1		4-17d	10.5	6.5	21	Munc13-1-/- (1c and page1 in text)	0.11	0.01	134	Munc13-1-/- (2b) (vesicles (x10^3))	0.28	0.028	19					Munc13-1-/- (2c)	0.3	0.15	5
Basu 2005	16228007	Unc13a	Munc13-1	unc-13 homolog A	Unc13	M13-1/2 DKO	-1		140	2.4	4	4	1		10-18d	14	4	21	M13-1/2 DKO (2a)	0.071	0.008	30	M13-1/2 DKO (2b)	3.5	0.4	30	M13-1/2 DKO (2c)
Basu 2005	16228007	Unc13a	Munc13-1	unc-13 homolog A	Unc13	M13-1/2 DKO + M13-1 WT	0		140	2.4	4	4	1		10-18d	14	4	21	(M13-1/2 DKO) + M13-1 WT (2a)	1.403	0.201	35	(M13-1/2 DKO) + M13-1 WT (2b)	123.3	32.7	35	(M13-1/2 DKO) + M13-1 WT (2c)	7.27	1.2	35
Basu 2005	16228007	Unc13a	Munc13-1	unc-13 homolog A	Unc13	M13-1/2 DKO + M13-1 MUN domain (autonomously folded, alpa-helical module)	1		140	2.4	4	4	1		10-18d	14	4	21	(M13-1/2 DKO) + M13-1 MUN domain (2a)	0.398	0.042	34	(M13-1/2 DKO) + M13-1 MUN domain (2b)	63.1	11.03	34	(M13-1/2 DKO) + M13-1 MUN domain (2c)	4.36	1.53	34
Basu 2005	16228007	Unc13a	Munc13-1	unc-13 homolog A	Unc13	M13-1/2 DKO + M13-1 MHD1-2 domains (M13 homology domains)	2		140	2.4	4	4	1		10-18d	14	4	21	(M13-1/2 DKO) + M13-1 MHD1-2 domains (2a)	0.063	0.013	19	(M13-1/2 DKO) + M13-1 MHD1-2 domains (2b)	3.9	0.4	19	(M13-1/2 DKO) + M13-1 MHD1-2 domains (2c)
Basu 2007	17267576	Unc13a	Munc13-1	unc-13 homolog A	Unc13	M13-1 WT / M13-2 KO	0		140	2.4	4	4	1		9-16d	12.5	3.5	21	Munc13-1 WT (on M13-2 KO background) (4c and p6 in text)	2.95	0.69	37	Munc13-1 WT (Munc13-2 KO, 500mM sucrose) (1c) (Vesicles (x10^3))	4.11	0.77	37	Munc13-1 WT / Munc13-2 KO (5a)	11.4	1.2	37	Munc13-1 WT / Munc13-2 KO (3a)	4.5	0.9	40
Basu 2007	17267576	Unc13a	Munc13-1	unc-13 homolog A	Unc13	M13-1H567K HT / M13-2 KO (M13-1 H567K mimics PDBU activated state)	1		140	2.4	4	4	1		9-16d	12.5	3.5	21	1allel Munc13-1-1 knockin, 1allel Munc13-1H567K knockin (on M13-2 KO background) (4c and p6 in text)	2.68	0.52	43	Munc13-1H567K(+/-) (one allele replaced with mutated Munc13) (5oomM sucrose) (1c) (Vesicles (x10^3))	2.76	0.31	43	Munc13-1H567K HET / Munc13-2 KO (5a)	18.6	1.6	45	Munc13-1H567K HET / Munc13-2 KO (3a)	10.5	1	55
Basu 2007	17267576	Unc13a	Munc13-1	unc-13 homolog A	Unc13	M13-1H567K KI / M13-2 KO (M13-1 H567K mimics PDBU activated state)	2		140	2.4	4	4	1		9-16d	12.5	3.5	21	Munc13-1H567K (2allel) knockin (on M13-2 KO background) (4c and p6 in text)	2.64	0.71	48	Munc13-1H567K(+/+) (2alleles replaced with mutated Munc13) (5oomM sucrose) (1c) (Vesicles (x10^3))	2.3	0.3	48	Munc13-1H567K KI / Munc13-2 KO (5a)	14.4	1.2	48	Munc13-1H567K KI / Munc13-2 KO (3a)	12	1.1	49
Basu 2007	17267576	PDBu		4beta -phorbol-12, 13-dibutyrate		M13-1 WT / M13-2 KO + 1uM PDBU	3		140	2.4	4	4	1		9-16d	12.5	3.5	21					Munc13-1 WT + 1uM PDBu ( 500mM sucrose) (1c) (Vesicles (x10^3))	4.09	0.87	28	Munc13-1 WT / Munc13-2 KO + 1uM PDBU (5a)	17.7	2.5	28	Munc13-1 WT / Munc13-2 KO + 1uM PDBU (3a)	11.9	1.1	28
Basu 2007	17267576	PDBu		4beta -phorbol-12, 13-dibutyrate		M13-1H567K HT / M13-2 KO + 1uM PDBU (M13-1 H567K mimics PDBU activated state)	3		140	2.4	4	4	1		9-16d	12.5	3.5	21					Munc13-1H567K (+/-) (one allele replaced with mutated Munc13) + 1uM PDBu (500mM sucrose) (1c) (Vesicles (x10^3))	2.81	0.38	29	Munc13-1H567K HET / Munc13-2 KO + 1uM PDBU (5a)	18	1.5	29	Munc13-1H567K HET / Munc13-2 KO + 1uM PDBU (3a)	18	1	29
Basu 2007	17267576	PDBu		4beta -phorbol-12, 13-dibutyrate		M13-1H567K KI / M13-2 KO + 1uM PDBU([M13-1 H567K mimics PDBU activated state)	3		140	2.4	4	4	1		9-16d	12.5	3.5	21					Munc13-1H567K (+/+) (2alleles replaced with mutated Munc13) rescue with 1uM PDBu (500mM sucrose) (1c) (Vesicles (x10^3))	2.47	0.4	31	Munc13-1H567K KI / Munc13-2 KO + 1uM PDBU (5a)	18.2	2.4	31	Munc13-1H567K KI / Munc13-2 KO + 1uM PDBU (3a)	13.5	1.2	31
Basu 2007	17267576	Unc13a	Munc13-1	unc-13 homolog A	Unc13	M13-1H567K HT / M13-2 KO + 1uM PDBU (M13-1 H567K mimics PDBU activated state)	3		140	2.4	4	4	1		9-16d	12.5	3.5	21					Munc13-1H567K (+/-) (one allele replaced with mutated Munc13) + 1uM PDBu (500mM sucrose) (1c) (Vesicles (x10^3))	2.81	0.38	29	Munc13-1H567K HET / Munc13-2 KO + 1uM PDBU (5a)	18	1.5	29	Munc13-1H567K HET / Munc13-2 KO + 1uM PDBU (3a)	18	1	29
Basu 2007	17267576	Unc13a	Munc13-1	unc-13 homolog A	Unc13	M13-1H567K KI /M13-2 KO + 1uM PDBU (M13-1 H567K mimics PDBU activated state)	4		140	2.4	4	4	1		9-16d	12.5	3.5	21					Munc13-1H567K (+/+) (2alleles replaced with mutated Munc13) rescue with 1uM PDBu (500mM sucrose) (1c) (Vesicles (x10^3))	2.47	0.4	31	Munc13-1H567K KI / Munc13-2 KO + 1uM PDBU (5a)	18.2	2.4	31	Munc13-1H567K KI / Munc13-2 KO + 1uM PDBU (3a)	13.5	1.2	31
Basu 2007	17267576	PDBu		4beta -phorbol-12, 13-dibutyrate		without PDBU (imputed for calculations)	0		140	2.4	4	4	1		9-16d	12.5	3.5	21					without PDBU (imputed for calculations)	1	0	1
Basu 2007	17267576	PDBu		4beta -phorbol-12, 13-dibutyrate		M13-1 WT / M13-2 KO + 1uM PDBU (250mM sucrose)	1		140	2.4	4	4	1		9-16d	12.5	3.5	21					Munc13-1 WT + 1uM PDBu ( 250mM sucrose) (1d) (normalized to before PDBU)	2.8	0.32	22
Basu 2007	17267576	PDBu		4beta -phorbol-12, 13-dibutyrate		M13-1H567K HT / M13-2 KO + 1uM PDBU (250mM sucrose)	2		140	2.4	4	4	1		9-16d	12.5	3.5	21					Munc13-1H567K (+/-) (1allele replaced with mutated Munc13)rescue with 1uM PDBu (250mM sucrose) (1d) (normalized to before PDBU)	1.89	0.2	22
Basu 2007	17267576	PDBu		4beta -phorbol-12, 13-dibutyrate		M13-1H567K KI / M13-2 KO + 1uM PDBU (250mM sucrose)	3		140	2.4	4	4	1		9-16d	12.5	3.5	21					Munc13-1H567K (+/+) (2alleles replaced with mutated Munc13) + 1uM PDBu (250mM sucrose) (1d) (normalized to before PDBU)	0.99	0.08	19
Betz 2001	11343654					WT	0	2	140	2.4	4	4	1		10-14d	12	2	21	WT 8-10h postinfection (uninfected, 7b)	3.84	0.56	15	WT 8-10h postinfection (uninfected, 7a)	680	10	16	WT 8-10h postinfection (uninfected, 7a)
Betz 2001	11343654	Unc13a	Munc13-1	unc-13 homolog A	Unc13	WT+M13-1(1-451) (M13-1(1-451) is the RIM1-binding N terminus)	1		140	2.4	4	4	1		10-14d	12	2	21	(WT)+Munc13-1 (1-451)EGFP OE 8-10h postinfection (7b)	1.16	0.26	15	(WT) + Munc13-1 (1-451)EGFP OE 8-10h postinfection (7a)	200	40	11	Munc13-1 (1-451)EGFP OE 8-10h postinfection (7a)
Betz 2001	11343654					WT	0		140	2.4	4	4	1		10-14d	12	2	21	WT 8-10h postinfection (uninfected, 7b)	4.08	1.3	8
Betz 2001	11343654	Unc13a	Munc13-1	unc-13 homolog A	Unc13	WT+M13-1(1-1736)	1		140	2.4	4	4	1		10-14d	12	2	21	(WT)+Munc13-1 (1-1736)EGFP OE 8-10h postinfection (7b)	4.26	0.84	8
Betz 2001	11343654					WT	0		140	2.4	4	4	1			12	2	21	WT 8-10h postinfection (uninfected, 7b)	2.25	0.28	39
Betz 2001	11343654	Unc13a	Munc13-1	unc-13 homolog A	Unc13	WT+M13-1(520-1736) (M13-1(520-1736) lacks RIM1 binding domain)	1		140	2.4	4	4	1		10-14d	12	2	21	(WT) + Munc13-1 (520-1736)EGFP OE 8-10h postinfection (7b)	1.93	0.24	39
Betz 2001	11343654					WT (24h infection)	0		140	2.4	4	4	1			12	2	21	WT 24h postinfection (uninfected, 7b)	1.8	0.33	16
Betz 2001	11343654	Unc13a	Munc13-1	unc-13 homolog A	Unc13	WT+M13-1(1-1736) (24h infection)	1		140	2.4	4	4	1		10-14d	12	2	21	Munc13-1 (1-1736)EGFP OE 24h postinfection (7b)	1.72	0.43	16
Betz 2001	11343654	Unc13a	Munc13-1	unc-13 homolog A	Unc13	M13-1 KO	0		140	2.4	4	4	1		10-14d	12	2	21	Munc13-1 KO 8-10h (7d)	0.2	0.066	26
Betz 2001	11343654	Unc13a	Munc13-1	unc-13 homolog A	Unc13	M13-1 KO + M13-1(1-1736)	1		140	2.4	4	4	1		10-14d	12	2	21	(Munc13-1 KO) + Munc13-1 (1-1736)EGFP OE 8-10h postinfection rescue (Munc13-1KO background) (7d)	1.97	0.56	28
Betz 2001	11343654	Unc13a	Munc13-1	unc-13 homolog A	Unc13	M13-1 KO	0		140	2.4	4	4	1			12	2	21	Munc13-1 KO 8-10h (7d)	0.081	0.026	10
Betz 2001	11343654	Unc13a	Munc13-1	unc-13 homolog A	Unc13	M13-1 KO + M13-1(1-451)	1		140	2.4	4	4	1		10-14d	12	2	21	(Munc13-1 KO) + Munc13-1 (1-451)EGFP OE 8-10h postinfection (7d)	0.082	0.034	9
Betz 2001	11343654	Unc13a	Munc13-1	unc-13 homolog A	Unc13	M13-1 KO	0		140	2.4	4	4	1			12	2	21	Munc13-1 KO 8-10h (7d)	0.114	0.017	26
Betz 2001	11343654	Unc13a	Munc13-1	unc-13 homolog A	Unc13	M13-1 KO + M13-1(520-1736)	1		140	2.4	4	4	1		10-14d	12	2	21	(Munc13-1 KO) + Munc13-1 (520-1736)EGFP OE 8-10h postinfection rescue (7d)	0.121	0.028	10
Betz 2001	11343654	Unc13a	Munc13-1	unc-13 homolog A	Unc13	M13-1 KO (24h infection)	0		140	2.4	4	4	1			12	2	21	Munc13-1 KO 22-26h (7d)	0.128	0.041	6
Betz 2001	11343654	Unc13a	Munc13-1	unc-13 homolog A	Unc13	M13-1 KO + M13-1(1-1736) (24h infection)	1		140	2.4	4	4	1		10-14d	12	2	21	(Munc13-1 KO) +Munc13-1 (1-1736)EGFP OE 22-26h postinfection rescue (7d)	1.314	0.312	18
Betz 2001	11343654	Unc13a	Munc13-1	unc-13 homolog A	Unc13	M13-1 KO (24h infection)	0		140	2.4	4	4	1			12	2	21	Munc13-1 KO 22-26h (7d)	0.09	0.03	6
Betz 2001	11343654	Unc13a	Munc13-1	unc-13 homolog A	Unc13	M13-1 KO + M13-1(520-1736) (24h infection)	1		140	2.4	4	4	1		10-14d	12	2	21	(Munc13-1 KO) +Munc13-1 (520-1736)EGFP OE 22-26h postinfection rescue (7d)	0.451	0.093	5
Calakos 2004	15207234					WT	0		115	5	2,5	0	#VALUE!	1.3 MgSo4	12-15d	13.5	1.5	21	WT (1a) (pC)	29.1	4.3	40	WT (2a) (normalized to WT)	1	0.08	40	WT (2b)	3.38	0.33	31	WT (1h)	8.38	2.33	20
Calakos 2004	15207234	Rims1	RIM1alpha	regulating synaptic membrane exocytosis 1	Rims1	Rim1 KO	1		115	5	2,5	0	#VALUE!	1.3 MgSo4	12-15d	13.5	1.5	21	KO (1a) (pC)	15.7	2	42	Rim1 KO (2a) (normalized to WT)	0.55	0.05	42	Rim1 KO	4.23	0.69	31	Rim1 KO (1h)	7.21	2.21	20
Calakos 2004	15207234					WT+ 4uM PDBu	0		115	5	2,5	0	#VALUE!	1.3 MgSo4	12-15d	13.5	1.5	21	WT+ 4uM PDBu (2d) (after multiplying with 1.41 fold increase)	41.031	7.809	12
Calakos 2004	15207234	Rims1	RIM1alpha	regulating synaptic membrane exocytosis 1	Rims1	Rim1 KO + 4uM PDBu	1		115	5	2,5	0	#VALUE!	1.3 MgSo4	12-15d	13.5	1.5	21	KO + 4uM PDBu (2d) (after multiplying with 1.78 fold increase)	27.946	5.601	15
Calakos 2004	15207234					WT (before 14Hz 100stimulus train)	0		115	5	2,5	0	#VALUE!	1.3 MgSo4	12-15d	13.5	1.5	21									WT (before 14Hz 100stimulus train, 4d)	2.66	0.38	16
Calakos 2004	15207234	Rims1	RIM1alpha	regulating synaptic membrane exocytosis 1	Rims1	Rim1 KO (before 14Hz 100stimulus train)	1		115	5	2,5	0	#VALUE!	1.3 MgSo4	12-15d	13.5	1.5	21									KO (before 14Hz 100stimulus train, 4d)	3.01	0.45	17
Calakos 2004	15207234					WT (after 14Hz 100stimulus train)	0		115	5	2,5	0	#VALUE!	1.3 MgSo4	12-15d	13.5	1.5	21									WT (after 14Hz 100stimulus train, 4d)	2.07	0.3	16
Calakos 2004	15207234	Rims1	RIM1alpha	regulating synaptic membrane exocytosis 1	Rims1	Rim1KO (after 14Hz 100stimulus train)	1		115	5	2,5	0	#VALUE!	1.3 MgSo4	12-15d	13.5	1.5	21									KO (after 14Hz 100stimulus train, 4d)	3.29	0.35	17
Chao 2007	17920015					WT	0	2	140	2.4	4	4	1		7-14d	10.5	3.5	21	WT (1b)	10.13	1.42	98	WT (2c)	853	93	98	WT (2e)	16.21	2.73	98	WT (0.5uM TTX) (1e)	9.51	0.64	28
Chao 2007	17920015	Mecp2		methyl CpG binding protein 2	Mecp2	MeCP2 KO	1		140	2.4	4	4	1		7-14d	10.5	3.5	21	MeCP2 KO (1b)	5.53	0.53	89	MeCP2 KO (2c)	502	51	89	MeCP2 KO (2e)	15.51	1.45	89	MecP2 KO (0.5uM TTX) (1e)	5.94	0.5	31
Chao 2007	17920015					WT	0		140	2.4	4	4	1		7-14d	10.5	3.5	21	WT (1c)	6.46	0.59	55	WT (2d)	572	83	55	WT (2f)	12.27	0.85	55	WT (0.5uM TTX) (1f)	4.83	0.72	33
Chao 2007	17920015	Mecp2		methyl CpG binding protein 2	Mecp2	Tg1 (MeCP2 KI, double levels of Mecp2)	1		140	2.4	4	4	1		7-14d	10.5	3.5	21	Tg1 KI (1c)	13.81	1.56	58	Tg1 (MeCP2 KI) (2d)	1174	139	58	Tg1 (MeCP2 KI) (2f)	11.61	0.59	58	Tg1 ( MeCP2 KI) (0.5uM TTX) (1f)	7.59	0.82	41
Cho 2008	18094106					WT	0	2	128	5.4	2	1	2		12-19d	15.5	3.5	21	WT (2D)	3.65	0.5	40	WT (10C)	2244.14	351.562	27	WT (10D)	7	0.8	27
Cho 2008	18094106	Accn2	ASIC1	amiloride-sensitive cation channel 2	Accn	ASIC1 KO	1		128	5.4	2	1	2		12-19d	15.5	3.5	21	ASIC1 (2D)	4.29	0.58	42	ASIC1 (10C)	1863.28	333.984	19	ASIC1 (10D)	10.9	1.7	19
Cho 2008	18094106	Accn1	ASIC2	amiloride-sensitive cation channel 1	Accn	ASIC2 KO	2		128	5.4	2	1	2		12-19d	15.5	3.5	21	ASIC12(2D)	3.87	0.6	28					ASIC2 (10D)	6.2	0.5	12
Cho 2008	18094106	Accn2	ASIC1	amiloride-sensitive cation channel 2	Accn	ASIC1 KO	0		128	5.4	2	1	2		12-19d	15.5	3.5	21	ASIC1 KO (11D)	4.41	0.69	9
Cho 2008	18094106	Accn2	ASIC1	amiloride-sensitive cation channel 2	Accn	ASIC1 KO + ASIC1a	1		128	5.4	2	1	2		12-19d	15.5	3.5	21	(ASIC1 KO) + ASIC1a (11D)	1.58	0.32	6
Custer 2006	16436618					WT	0	1	119	5	2.5	1.5	1.66667		13-14d	13.5	0.5	21	SV2a/b WT (1b)	4.66	0.53	37									SV2a/b WT (S2)	4.42	2.42	14
Custer 2006	16436618	Sv2a		synaptic vesicle glycoprotein 2 a	Sv2	SV2a KO	1		119	5	2.5	1.5	1.66667		13-14d	13.5	0.5	21	SV2a (-/-) (1b)	3.06	0.41	40									SV2a (-/-) (S2)	2.64	0.71	10
Custer 2006	16436618	Sv2b		synaptic vesicle glycoprotein 2 b	Sv2	SV2b KO	2		119	5	2.5	1.5	1.66667		13-14d	13.5	0.5	21	SV2b(-/-) (1b)	4.27	0.25	149	SV2b (-/-) (6b)	1645	239	20	SV2b (-/-) (6d)	6.3	1.2	20	SV2b(-/-) (S2)	4.18	1.42	9
Custer 2006	16436618	Sv2a		synaptic vesicle glycoprotein 2 a	Sv2	SV2a/b DKO	1		119	5	2.5	1.5	1.66667		13-14d	13.5	0.5	21	((SV2b KO)) SV2a/b DKO (1b)	2.68	0.16	163	SV2a/b DKO (6b)	998	189	19	SV2a/b DKO (6d)	7.1	1.8	19	SV2a/b DKO (S2)	4.26	1.14	14
Feng 2002	12040043					WT	0	1	150	3	2	2	1		7-9d	8	1	21	WT (3b)	1.6849	0.293217	71									WT (4c)	0.56625	0.195	29
Feng 2002	12040043	Syn3		synapsin III	Syn	Syn3 KO	1		150	3	2	2	1		7-9d	8	1	21	KO (3b)	1.48796	0.350109	69									Syn 3 KO (4c)	0.96	0.495	32
Fernandez-Chacon 2001	11242035					WT (R233Q littermates)	0		140	2.4	4	4	1		10-20d	15	5	21	WT (R233Q littermates) (normalized to WT)	1	0	1	WT (R233Q littermates) (normalized to WT)	1	0	1	WT (R233Q littermates) (8c)	6.95	0.85	44	WT (R233Q littermates) (200nM TTX) (p6 in text)	1.9	0.8	5
Fernandez-Chacon 2001	11242035	Syt1		synaptotagmin I	Syt	Syt-1 R233Q KI (Syt-1 R233Q has decreased Ca affinity)	1		140	2.4	4	4	1		10-20d	15	5	21	SynaptotagminR233Q knockin (8b) (normalized to WT)	0.55	0.14	44	Synaptotagmin 1R233Q (Ca-binding site mutation) knockin (8b) (normalized to WT)	1.16	0.14	44	synaptotagmin R233Q knockin (8c)	2.34	0.32	44	Synaptotagmin 1 R233Q knockin (200nM TTX) (p6 in text)	2.5	0.8	6
Fernandez-Chacon 2001	11242035					WT (K236Q littermates)	0		140	2.4	4	4	1		10-20d	15	5	21	WT (K236Q littermates) (Normalized to WT)	1	0	1	WT (K236Q littermates) (Normalized to WT)	1	0	1	WT (K236Q littermates) (8c)	5.2	0.85	23
Fernandez-Chacon 2001	11242035	Syt1		synaptotagmin I	Syt	Syt-1 K236Q KI (Syt-1 K236Q has no change in Ca affinity)	1		140	2.4	4	4	1		10-20d	15	5	21	Synaptotagmin K236Q knockin(8b) (Normalized to WT)	0.97	0.19	23	Synaptotagmin 1 K236Q (Ca-binding site mutation) knockin (8b) (normalized to WT)	1.06	0.31	23	synaptotagmin1 K236Q knockin (8c)	4.6	0.7	32
Fernandez-Chacon 2002	12351718					WT (D232N littermates)	0	2	140	2.4	4	4	1		14-21d	17.5	3.5	21	WT (D232N littermates) (6a)	3.7	0.7	39	WT (D233N littermates) (6a)	551	105	36	WT (D232N littermates) (6b)	6.4	0.8	36
Fernandez-Chacon 2002	12351718	Syt1		synaptotagmin I	Syt	Syt1 D232N KI (Syt1 D232N has reduced Ca affinity)	1		140	2.4	4	4	1		14-21d	17.5	3.5	21	D232N (Ca-binding site mutation) (6a)	3.6	0.5	48	D232N (Ca-binding site mutation) (6a)	598	86	44	D232N (Ca-binding site mutation) (6b)	6.9	0.8	44
Fernandez-Chacon 2002	12351718					WT (D238N littermates)	0		140	2.4	4	4	1		14-21d	17.5	3.5	21	WT (D238N littermates) (6a)	3.4	0.8	31	WT (D238N littermates) (6a)	857	181	30	WT (D238N littermates) (6b)	6.2	1	30
Fernandez-Chacon 2002	12351718	Syt1		synaptotagmin I	Syt	Syt1 D238N KI (Syt1 D238N has reduced Ca affinity)	1		140	2.4	4	4	1		14-21d	17.5	3.5	21	D238N (Ca-binding site/phospholibid-binding mutation) (6a)	3.6	0.6	41	D238N (Ca-binding site/phospholibid-binding mutation) (6a)	655	102	41	D238N (Ca-binding site/phospholibid-binding mutation) (6b)	5.8	0.6	40
Fremeau 2004	15118123	Slc17a7	VGLUT1	solute carrier family 17 (sodium-dependent inorganic phosphate cotransporter), member 7	Slc17a	WT and VGLUT1 HET	0		140	2.4	4	4	1		10-14d	12	2	21	WT and HET (3D)	1.75	0.28	26
Fremeau 2004	15118123	Slc17a7	VGLUT1	solute carrier family 17 (sodium-dependent inorganic phosphate cotransporter), member 7	Slc17a	VGLUT1 KO	1		140	2.4	4	4	1		10-14d	12	2	21	VGLUT1 KO (3D)	0.82	0.15	33
Fukushima 2007	17303333					WT	0		119	5	2.5	5	0.5	1 EGTA	16-23d	19.5	3.5	21													WT (5mM Mg2+, 1mM EGTA) (1a) (normalized to WT)	1	0	10
Fukushima 2007	17303333	Baclofen		Baclofen		WT +100uM baclofen	1		119	5	2.5	5	0.5	1 EGTA	16-23d	19.5	3.5	21													WT +100uM baclofen (1a)	0.464	0.07	10
Fukushima 2007	17303333	Baclofen+Saclofen		Baclofen+Saclofen		WT +100uM saclofen + 100uM baclofen	2		119	5	2.5	5	0.5	1 EGTA	16-23d	19.5	3.5	21													WT 100uM saclofen + 100uM baclofen (1a)	0.969	0.027	5
Fukushima 2007	17303333					WT + nonsense morpholino	0		119	5	2.5	5	0.5	1 EGTA	16-23d	19.5	3.5	21													WT + nonsense morpholino (5mM Mg2+, 1mM EGTA) (2d)	4.36853	0.517598	10
Fukushima 2007	17303333	Stx1a		syntaxin 1A	Stx1	WT + Stx1a KD (antisense morpholino)	1		119	5	2.5	5	0.5	1 EGTA	16-23d	19.5	3.5	21													Syntaxin1a knockdown (antisense morpholino) (5mM Mg2+, 1mM EGTA) (2d)	8.21946	1.20083	8
Fukushima 2007	17303333					WT	0		119	5	2.5	5	0.5	1 EGTA	16-23d	19.5	3.5	21													WT before 100uM baclofen (5mM Mg2+, 1mM EGTA) (3b)	4.22989	0.436782	10
Fukushima 2007	17303333	Baclofen		Baclofen		WT + 100uM baclofen	1		119	5	2.5	5	0.5	1 EGTA	16-23d	19.5	3.5	21													WT + 100uM baclofen (5mM Mg2+, 1mM EGTA) (3b)	2.32184	0.252874	10
Fukushima 2007	17303333	Baclofen		Baclofen		WT after 100uM baclofen	2		119	5	2.5	5	0.5	1 EGTA	16-23d	19.5	3.5	21													WT after 100uM baclofen (5mM Mg2+, 1mM EGTA) (3b)	4	0.551724	10
Fukushima 2007	17303333	Stx1a		syntaxin 1A	Stx1	WT + Stx1a KD (antisense morpholino) (before Bac)	3		119	5	2.5	5	0.5	1 EGTA	16-23d	19.5	3.5	21													Syntaxin1a knockdown before 100uM baclofen (5mM Mg2+, 1mM EGTA) (3b)	7.97701	1.37931	8
Fukushima 2007	17303333	Stx1a		syntaxin 1A	Stx1	WT + Stx1a KD (antisense morpholino) + 100uM baclofen	3		119	5	2.5	5	0.5	1 EGTA	16-23d	19.5	3.5	21													Syntaxin1a knockdown + 100uM baclofen (5mM Mg2+, 1mM EGTA) (3b)	2.8046	0.413793	8
Fukushima 2007	17303333	Stx1a		syntaxin 1A	Stx1	WT + Stx1a KD (antisense morpholino) after 100uM baclofen	3		119	5	2.5	5	0.5	1 EGTA	16-23d	19.5	3.5	21													Syntaxin1a knockdown after 100uM baclofen (5mM Mg2+, 1mM EGTA) (3b)	7.63218	1.28736	8
Geppert 1994	7954835					WT (10mM Ca2+, 0.5mM Mg2+) (500nM TTX)	0		137	5	10	0.5	20		9-13d	11	4	21													WT (10mM Ca2+, 0.5mM Mg2+) (500nM TTX) (Tabel 1)	0.0316667	0.0166667	4
Geppert 1994	7954835	Syt1		synaptotagmin I	Syt	Syt1 KO (10mM Ca2+, 0.5mM Mg2+) (500nM TTX)	1		137	5	10	0.5	20		9-13d	11	4	21													KO (10mM Ca2+, 0.5mM Mg2+) (500nM TTX)	0.0233333	0.005	6
Gerber 2008	18703708					WT	0	2	140	2.4	4	4	1		10-15d	12.5	2.5	21	WT (table S2-I)	7.02	0.62	76	WT (table S2-I)	687	87	68	WT (table S2-I)	10.4	0.7	67	WT (table S2-I)	7.5	0.7	39
Gerber 2008	18703708	Stx1a		syntaxin 1A	Stx1	Stx1A KO	1		140	2.4	4	4	1		10-15d	12.5	2.5	21	KO (table S2-I)	7.3	0.65	77	KO (table S2-I)	691	77	65	KO (table S2-I)	10.1	0.6	65	KO (table S2-I)	6.1	0.6	40
Gerber 2008	18703708	Stx1b		syntaxin 1B	Stx1	WT Stx1B on StxA KO background	0		140	2.4	4	4	1		10-15d	12.5	2.5	21	WT StxB on StxA KO (table S2-II)	7.66	0.44	171	WT StxB on StxA KO (table S2-II)	760	59	147	WT StxB on StxA KO (table S2-II)	8.9	0.4	146	WT StxB on StxA KO (table S2-II)	5.25	0.48	69
Gerber 2008	18703708	Stx1b		syntaxin 1B	Stx1	open-Stx1B KI on StxA KO background	1		140	2.4	4	4	1		10-15d	12.5	2.5	21	Open-StxB on StxA KO (table S2-II)	7.77	0.44	185	Open-StxB on StxA KO (table S2-II)	485	66	167	Open-StxB on StxA KO (table S2-II)	19.6	0.9	167	Open-StxB on StxA KO (table S2-II)	7.3	0.63	68
Gitler 2004	15601943					WT	0	1	150	3	2	2	1	10 HEPES-NaOH	7-14d	10.5	3.5	21	triple WT (3b)	4.82449	0.6	29									WT (3d)	3.07317	0.6	27
Gitler 2004	15601943	Syn1/Syn2/Syn3		synapsin I/synapsin II/synapsin III	Syn	Syn1,2,3 TKO	1		150	3	2	2	1	10 HEPES-NaOH	7-14d	10.5	3.5	21	TKO (3b)	4.57959	0.771429	35									Synapsin1/2/3 TKO (3d)	4.87317	1.03902	32
Han 2005	15561725	Syt1		synaptotagmin I	Syt	Syt1 KO	0		140	2.4	4	4	1		10-20d	15	5	21	KO (4d)	0.369048	0.113095	12
Han 2005	15561725	Syt1		synaptotagmin I	Syt	Syt1 KO + Syt1 WT -ECFP	1		140	2.4	4	4	1		10-20d	15	5	21	(Syt1 KO) + Syt1 WT -ECFP OE (4d)	0.684524	0.267857	5
Han 2005	15561725	Syt1		synaptotagmin I	Syt	Syt1 KO + Syt1 WT	2		140	2.4	4	4	1		10-20d	15	5	21	(Syt1 KO) + Syt1 WT OE (4d)	2.14286	0.470238	6
Han 2006	16950156					WT	0	2	172	2.4	4	4	1		?	?	?	21	WT (2F)	0.851	0.043	121	WT (3A)	763	127	21	WT (3B)	2.19792	0.192708	21	WT (4G)	5.88417	0.200772	27
Han 2006	16950156	Rgs2		regulator of G-protein signaling 2	Rgs	RGS2 KO	1											21	RGS2 KO (2F)	0.636	0.05	107	RGS2 KO (3A)	873	108	24	RGS2 KO (3B)	1.65104	0.114583	24	RGS2 KO (4G)	5.43629	0.216216	31
Jockusch 2007	18022372					WT	0	2	140	2.4	4	4	1		10-28d	19	9	21	WT (Table 1)	3.3	0.2	273	WT (Tabel 1)	450	40	125	WT (Tabel 1)	8.61	0.04	125	WT (300nM TTX) (Tabel 1)	2.7	0.3	90
Jockusch 2007	18022372	Cadps	CAPS-1	Ca2+-dependent secretion activator	Cadps	CAPS1 KO	1		140	2.4	4	4	1		10-28d	19	9	21	CAPS1 KO (Table1)	1.7	0.1	187	CAPS1 KO (Tabel 1)	190	20	72	CAPS1 KO (Tabel 1)	7.1	0.6	72	CAPS1 KO (300nM TTX) (Tabel 1)	1.2	0.3	59
Jockusch 2007	18022372	Cadps2	CAPS-2	Ca2+-dependent activator protein for secretion 2	Cadps	CAPS2 KO	2		140	2.4	4	4	1		10-28d	19	9	21	CAPS2 KO (Table1)	2.7	0.1	410	CAPS2 KO (Tabel 1)	390	40	140	CAPS2 KO (Tabel 1)	9.9	0.4	140	CAPS2 KO (300nM TTX) (Tabel 1)	2.3	0.3	66
Jockusch 2007	18022372	Cadps/Cadps2	CAPS-1/CAPS-2	Ca2+-dependent secretion activator/Ca2+-dependent activator protein for secretion 2	Cadps	CAPS1,2 DKO	3		140	2.4	4	4	1		10-28d	19	9	21	CAPS1,2 DKO (Table1)	0.9	0.1	258	CAPS1,2 DKO (Tabel 1)	60	20	51	CAPS1,2 DKO (Tabel 1)	8.3	0.7	51	CAPS1,2 DKO (300nM TTX) (Tabel 1)	0.54	0.09	56
Jockusch 2007	18022372					WT	0		140	2.4	4	4	1		10-28d	19	9	21	WT in absence of 1uM PDBU (Table1)	2.2	0.3	20
Jockusch 2007	18022372	PDBu		4beta -phorbol-12, 13-dibutyrate		WT + 1uM PDBU	1		140	2.4	4	4	1		10-28d	19	9	21	(WT) + 1uM PDBu (Table1)	3.6	0.13	20
Jockusch 2007	18022372	PDBu		4beta -phorbol-12, 13-dibutyrate		CAPS1 KO	0		140	2.4	4	4	1		10-28d	19	9	21	CAPS1 KO in absence of 1uM PDBU (Table1)	0.8	0.23	19
Jockusch 2007	18022372	PDBu		4beta -phorbol-12, 13-dibutyrate		CAPS1 KO + 1uM PDBU	1		140	2.4	4	4	1		10-28d	19	9	21	(CAPS1 KO) + 1uM PDBU (Table1)	2.1	0.4	19
Jockusch 2007	18022372	PDBu		4beta -phorbol-12, 13-dibutyrate		CAPS2 KO	0		140	2.4	4	4	1		10-28d	19	9	21	CAPS2 KO in absence of 1uM PDBU (Table1)	2.5	0.43	21
Jockusch 2007	18022372	PDBu		4beta -phorbol-12, 13-dibutyrate		CAPS2 KO + 1uM PDBU	1		140	2.4	4	4	1		10-28d	19	9	21	(CAPS2 KO)+ 1uM PDBU (Table1)	4	0.53	21
Jockusch 2007	18022372	PDBu		4beta -phorbol-12, 13-dibutyrate		CAPS1,2 DKO	0		140	2.4	4	4	1		10-28d	19	9	21	CAPS1,2 DKO in absence of 1uM PDBU (Table1)	0.4	0.13	23
Jockusch 2007	18022372	PDBu		4beta -phorbol-12, 13-dibutyrate		CAPS1,2 DKO + 1uM PDBU	1		140	2.4	4	4	1		10-28d	19	9	21	(CAPS1,2 DKO) + 1uM PDBU (Table1)	2.3	0.33	23
Jockusch 2007	18022372	Cadps	CAPS-1	Ca2+-dependent secretion activator	Cadps	CAPS-2 KO (1Ca/1Mg)	0		140	2.4	1	1	1		10-28d	19	9	21	CAPS-2 KO (1Ca/1Mg) (Table2)	4.7	0.4	15
Jockusch 2007	18022372	Cadps	CAPS-1	Ca2+-dependent secretion activator	Cadps	CAPS-2 KO (2.5Ca/1Mg)	0		140	2.4	2.5	1	2.5		10-28d	19	9	21	CAPS-2 KO (2.5Ca/1Mg) (Table2)	8.6	0.2	15
Jockusch 2007	18022372	Cadps	CAPS-1	Ca2+-dependent secretion activator	Cadps	CAPS-2 KO (7.5Ca/1Mg)	0		140	2.4	7.5	1	7.5		10-28d	19	9	21	CAPS-2 KO (7.5Ca/1Mg) (Table2)	10.3	0.6	15
Jockusch 2007	18022372	Cadps	CAPS-1	Ca2+-dependent secretion activator	Cadps	CAPS-2 KO (12Ca/1Mg)	0		140	2.4	12	1	12		10-28d	19	9	21	CAPS-2 KO (12Ca/1Mg) (Table2)	11.3	0.6	15
Jockusch 2007	18022372	Cadps	CAPS-1	Ca2+-dependent secretion activator	Cadps	CAPS-1,2 DKO (1Ca/1Mg)	4		140	2.4	1	1	1		10-28d	19	9	21	CAPS-1,2 DKO (1Ca/1Mg) (Table2)	0.62	0.06	12
Jockusch 2007	18022372	Cadps	CAPS-1	Ca2+-dependent secretion activator	Cadps	CAPS-1,2 DKO (2.5Ca/1Mg)	4		140	2.4	2.5	1	2.5		10-28d	19	9	21	CAPS-1,2 DKO (2.5Ca/1Mg) (Table2)	1.7	0.1	12
Jockusch 2007	18022372	Cadps	CAPS-1	Ca2+-dependent secretion activator	Cadps	CAPS-1,2 DKO (7.5Ca/1Mg)	4		140	2.4	7.5	1	7.5		10-28d	19	9	21	CAPS-1,2 DKO (7.5Ca/1Mg) (Table2)	3.3	0.3	12
Jockusch 2007	18022372	Cadps	CAPS-1	Ca2+-dependent secretion activator	Cadps	CAPS-1,2 DKO (12Ca/1Mg)	4		140	2.4	12	1	12		10-28d	19	9	21	CAPS-1,2 DKO (12Ca/1Mg) (Table2)	5	1	12
Jockusch 2007	18022372	Cadps	CAPS-1	Ca2+-dependent secretion activator	Cadps	CAPS2 KO	0		140	2.4	4	4	1		10-28d	19	9	21	CAPS2 KO (5c)	0.75	0.2	11
Jockusch 2007	18022372	Cadps	CAPS-1	Ca2+-dependent secretion activator	Cadps	CAPS1,2 DKO + CAPS1	-1		140	2.4	4	4	1		10-28d	19	9	21	(CAPS2KO) CAPS1,2 DKO +CAPS1 OE (5c)	0.6	0.2	13
Jockusch 2007	18022372	Cadps	CAPS-1	Ca2+-dependent secretion activator	Cadps	CAPS1,2 DKO	2		140	2.4	4	4	1		10-28d	19	9	21	(CAPS2KO) CAPS1,2 DKO (5c)	0.15	0.1	2
Jockusch 2007	18022372					WT	0		140	2.4	4	4	1		10-28d	19	9	21	WT (5d)	4.1	0.9	10
Jockusch 2007	18022372	Unc13a	Munc13-1	unc-13 homolog A	Unc13	CAPS1 KO + Munc13-1	-1		140	2.4	4	4	1		10-28d	19	9	21	(WT) CAPS1 KO + Munc13-1 OE (5d)	0.25	0.1	13
Jockusch 2007	18022372	Cadps	CAPS-1	Ca2+-dependent secretion activator	Cadps	CAPS1 KO	2		140	2.4	4	4	1		10-28d	19	9	21	(WT) CAPS1 KO (5d)	0.5	0.15	17
Jockusch 2007	18022372	Cadps/Unc13a	CAPS-1/Munc13-1	Ca2+-dependent secretion activator/unc-13 homolog A	Cadps/Unc13	Munc13-1/2 DKO + Munc13-1	0		140	2.4	4	4	1		10-28d	19	9	21	Munc13-1/2 DKO + Munc13-1 OE (5e)	6.2	1	6
Jockusch 2007	18022372	Cadps/Unc13a	CAPS-1/Munc13-1	Ca2+-dependent secretion activator/unc-13 homolog A	Cadps/Unc13	Munc13-1/2 DKO + CAPS1	1		140	2.4	4	4	1		10-28d	19	9	21	(Munc13-1/2 DKO + Munc13-1 OE) - Munc13-1 OE + CAPS1 EO (5e)	1e-05	0.1	20
Junge 2004	15294163	Unc13a	Munc13-1	unc-13 homolog A	Unc13	M13-1,2 DKO + M13-1 WT	0		140	2.4	4	4	1		14-21d	17.5	3.5	21	(Munc13-1/2 DKO) + Munc13-1 rescue (6a and p6 in text)	2.13	0.21	54					Munc13-1 rescue (6c)	7.5	0.8	19
Junge 2004	15294163	Unc13a	Munc13-1	unc-13 homolog A	Unc13	M13-1,2 DKO + M13 W464R (M13 W464R is M13-1 with impaired CaM binding)	1		140	2.4	4	4	1		14-21d	17.5	3.5	21	(Munc13-1/2 DKO) +W464R rescue (6a and p6 in text)	2.54	0.26	54					Munc13-1 W464R rescue (6c)	8.1	0.7	20
Junge 2004	15294163	Unc13a/Unc13b	Munc13-1/ubMunc13-2	unc-13 homolog A/unc-13 homolog B	Unc13	M13-1,2 DKO + M13 ub13-2	2		140	2.4	4	4	1		14-21d	17.5	3.5	21	(Munc13-1/2 DKO) +ub13-2 rescue (6a and p6 in text)	1.56	0.18	54					ubMunc13-2 rescue (6c)	7.4	0.6	19
Junge 2004	15294163	Unc13a/Unc13b	Munc13-1/ubMunc13-2	unc-13 homolog A/unc-13 homolog B	Unc13	M13-1,2 DKO + M13 W387R (M13 W387R is ubM13-2 with impaired CaM binding)	3		140	2.4	4	4	1		14-21d	17.5	3.5	21	(Munc13-1/2 DKO) +W387R rescue (6a and p6 in text)	2.08	0.22	54					Munc13 W387R rescue (6c)	8.2	1	20
Junge 2004	15294163	Unc13b	Munc13-1/ubMunc13-2	unc-13 homolog B	Unc13	M13-1,2 DKO + M13 W387R (M13 W387R is ubM13-2 with impaired CaM binding)	2		140	2.4	4	4	1		14-21d	17.5	3.5	21	(Munc13-1/2 DKO) +W387R rescue (6a and p6 in text)	2.08	0.22	54					Munc13 W387R rescue (6c)	8.2	1	20
Junge 2004	15294163	Unc13a	Munc13-1	unc-13 homolog A		before PDBU (imputed for calculations)	0												before PDBU (imputed for calculations)	1	0	1
Junge 2004	15294163	PDBu		4beta -phorbol-12, 13-dibutyrate		M13-1,2 DKO + M13-1 WT + 1uM PDBU	1		140	2.4	4	4	1		14-21d	17.5	3.5	21	(Munc13-1/2 DKO) +Munc13-1 rescue + 1uMPBDu (6b) (fold potentiation)	3.03	0.14	38
Junge 2004	15294163	PDBu		4beta -phorbol-12, 13-dibutyrate		M13-1,2 DKO + M13 W464R + 1uM PDBU (M13 W464R is M13-1 with impaired CaM binding)	2		140	2.4	4	4	1		14-21d	17.5	3.5	21	(Munc13-1/2 DKO) +W464R rescue + 1uMPBDu (6b) (fold potentiation)	2.83	0.14	26
Junge 2004	15294163	PDBu		4beta -phorbol-12, 13-dibutyrate		M13-1,2 DKO + M13 ub13-2 OE + 1uM PDBU	3		140	2.4	4	4	1		14-21d	17.5	3.5	21	(Munc13-1/2 DKO) +ub13-2 rescue + 1uMPBDu (6b) (fold potentiation)	3.77	0.35	21
Junge 2004	15294163	PDBu		4beta -phorbol-12, 13-dibutyrate		M13-1,2 DKO + M13 W387R OE + 1uM PDBU	4		140	2.4	4	4	1		14-21d	17.5	3.5	21	(Munc13-1/2 DKO) +W387R rescue + 1uMPBDu (6b) (fold potentiation)	3.42	0.25	23
Lao 2001	10707983					WT	0	1	172	2.4	4	4	1		10-14d	12	2	21	WT (7A)	8.48	1.52	10									WT (7C)	11.85	3.9	9
Lao 2001	10707983	Snph		syntaphilin	Snph	WT + syntaphillin OE	1		172	2.4	4	4	1		10-14d	12	2	21	WT + syntaphillin OE (7A)	3.74	0.98	10									WT + syntaphillin OE(7C)	5.45	1.86	10
Morales 2000	11055436					WT	0	1	137	5	10	0.5	20		10-18d	14	4	21	WT (absolute EPSC, 5a)	1.4	0.4	3	WT (4b)	1	0	6					WT (3b)	1	0	3
Morales 2000	11055436	LatA		Latrunculin A		WT + 20uM Latrunculin	1		137	5	10	0.5	20		10-18d	14	4	21	(WT)+ 20uM Latrunculin (absolute EPSC, promotes Actin depolymerization) (5a) (125% +/- 6% of WT)	1.75	0.105	4	WT+ 20um Latrunculin (Actin inhibition) (4b) (normalized to RRP before application)	1.04053	0.157867	10					(WT)+10min 20uM Latrunculin (promotes Actin depolymerization, 0.5uM TTX) (3b) (normalized F)	4.4	2.8	3
Morales 2000	11055436	LatA		Latrunculin A		WT + 20uM latrunculin + 20uM jaspamide	2		137	5	10	0.5	20		10-18d	14	4	21	(WT)+ 20uM latrunculin in the presence of 20uM jaspamide (norm EPSC, 5b) (87.6% +/- 0.2% of WT)	1.2264	0.0024528	5
Morales 2000	11055436	LatA		Latrunculin A		WT + 20uM cytochalasin ( +0.5 uM TTX)	3		137	5	10	0.5	20		10-18d	14	4	21													(WT) + 10min 20uM cytochalasin (promotes Actin depolymerization, 0.5uM TTX) (3b)	1	0	3
Morales 2000	11055436	LatA		Latrunculin A		WT + 5-10min 20uM Latrunculin + 10mM Ca2+, 0,5mM Mg2+	0		137	5	10	0.5	20		10-18d	14	4	21													(WT) + 5-10min 20uM Latrunculin + 10mM Ca2+, 0,5mM Mg2+ (2d)	5.12	0.45	8
Morales 2000	11055436	LatA		Latrunculin A		WT + 5-10min 20uM Latrunculin +15min 100uM EGTA-AM	1		137	5	10	0.5	20		10-18d	14	4	21													(WT) + 5-10min 20uM Latrunculin +15min 100uM EGTA-AM (2d)	4.49	1.12	4
Morales 2000	11055436	LatA		Latrunculin A		WT + 5-10min 20uM Latrunculin + 15min 30uM BAPTA-AM	2		137	5	10	0.5	20		10-18d	14	4	21													(WT) + 5-10min 20uM Latrunculin + 15min 30uM BAPTA-AM (2d)	6.57	1.87	4
Morales 2000	11055436	LatA		Latrunculin A		WT + 5-10min 20uM Latrunculin + 0,3mM Ca2+, 0,5mM Mg2+	3		137	5	0.3	0.5	0.6		10-18d	14	4	21													(WT) + 5-10min 20uM Latrunculin + 0,3mM Ca2+, 0,5mM Mg2+ (2d)	4.99	0.24	3
Nishiki 2004	15240804					WT	0	1	150	3	2	2	1		9-13d	11	4	21	synaptotagmin WT (1b)	2.1	0.3	11
Nishiki 2004	15240804	Syt1		synaptotagmin I	Syt	Syt1 KO	1		150	3	2	2	1		9-13d	11	4	21	synaptotagmin (-/-) (1b)	0.3	0.05	11
Nishiki 2004b	15456828	Syt1		synaptotagmin I	Syt	Syt1 KO + Syt1 WT	0		150	3	2	2	1		9-13d	11	4	21	KO + Syt1 WT (2a)	2.3	0.7	11
Nishiki 2004b	15456828	Syt1		synaptotagmin I	Syt	Syt1 KO (no rescue)	1		150	3	2	2	1		9-13d	11	4	21	KO (no rescue)	0.34	0.07	11
Nishiki 2004b	15456828	Syt1		synaptotagmin I	Syt	Syt1 KO + Syt D1N	2		150	3	2	2	1		9-13d	11	4	21	KO + Syt D1N	0.65	0.15	8
Nishiki 2004b	15456828	Syt1		synaptotagmin I	Syt	Syt1 KO + Syt D2N	3		150	3	2	2	1		9-13d	11	4	21	KO + Syt D2N	0.08	0.02	5
Nishiki 2004b	15456828	Syt1		synaptotagmin I	Syt	Syt1 KO + Syt D3N	4		150	3	2	2	1		9-13d	11	4	21	KO + Syt D3N	0.07	0.02	5
Nishiki 2004b	15456828	Syt1		synaptotagmin I	Syt	Syt1 KO + Syt D4N	5		150	3	2	2	1		9-13d	11	4	21	KO + Syt D4N	1.3	0.4	6
Nishiki 2004b	15456828	Syt1		synaptotagmin I	Syt	Syt1 KO + Syt D5N	6		150	3	2	2	1		9-13d	11	4	21	KO + Syt D5N	1.5	0.4	7
Olsen 2005	16186258					WT	0	1	140	2.4	4	4	1		10-18d	14	4	21	WT (7A)	1.374	0.159	37
Olsen 2005	16186258	Lin7a/Lin7b/Lin7c	MALS1/MALS2/MALS3	lin-7 homolog A/lin-7 homolog B/lin-7 homolog C (C. elegans)	Lyn7	MALS1,2,3 TKO	1		140	2.4	4	4	1		10-18d	14	4	21	MALS1,2,3 TKO (7A)	0.597	0.093	74
Pang 2006	17135417	Syt1		synaptotagmin I	Syt	Syt1 D232N KI	0		140	2.4	4	4	1		10-20d	15	5	21	Syt1 D232N KI (9b) (Charge pC)	54	8	30	Syt1 D232N KI (9c)	647	104	30	Syt1 D232N KI (9d)	0.09	0.01	30
Pang 2006	17135417	Syt1		synaptotagmin I	Syt	Syt1 D238N KI	1		140	2.4	4	4	1		10-20d	15	5	21	Syt1 D238N KI (9b) (Charge pC)	44.7	6.6	35	Syt1 D238N KI (9c)	963	148	35	Syt1 D238N KI (9d)	0.05	0.006	35
Priller 2006	16822978					WT	0	1	140	2.4	4	4	1		18-20d	19	1	21	WT AMPA (1c)	2.33	0.34	24	WT (3a) (vesicles (x10^3))	5.36	0.87	10					WT (200nM TTX) (2c)	3.2	0.6	25
Priller 2006	16822978	App		amyloid beta (A4) precursor protein	App	APP KO	1		140	2.4	4	4	1		18-20d	19	1	21	APP KO AMPA (1c)	4.05	0.26	23	KO (3a) (vesicles (x10^3))	16.35	2.94	11					KO (200nM TTX) (2c)	7.6	1.1	23
Priller 2006	16822978					WT	0		140	2.4	4	4	1		18-20d	19	1	21	WT (5a)	2.76	0.3	15									WT (5b)	4	1.1	15
Priller 2006	16822978	App		amyloid beta (A4) precursor protein	App	WT + 1uM DAPT (beta-secretase inhibitor)	1		140	2.4	4	4	1		18-20d	19	1	21	(WT) + 1uM DAPT (beta-secretase inhibitor) (5a)	3.66	0.3	15									WT + 1uM DAPT (beta-secretase inhibitor) (5b)	10.2	1.8	15
Priller 2006	16822978	App		amyloid beta (A4) precursor protein	App	APP KO	0		140	2.4	4	4	1		18-20d	19	1	21	APP (-/-) (5a)	4.25	0.53	15									APP KO (5b)	7.5	1	15
Priller 2006	16822978	App		amyloid beta (A4) precursor protein	App	APP KO + 20nM amyloid beta	1		140	2.4	4	4	1		18-20d	19	1	21	(APP (-/-)) + 20nM amyloid beta (5a)	3.43	0.4	15									(APP KO) + 20nM amyloid beta (5b)	5.4	1.1	15
Priller 2006	16822978	App		amyloid beta (A4) precursor protein	App	APP KO	0		140	2.4	4	4	1		18-20d	19	1	21	APP (-/-) (5a)	4.29	0.36	15									APP KO (5b)	7.3	1.2	15
Priller 2006	16822978	App		amyloid beta (A4) precursor protein	App	APP KO + conditioned medium from WT neurons	1		140	2.4	4	4	1		18-20d	19	1	21	(APP (-/-)) + conditioned medium from WT neurons (5a)	3.18	0.49	15									(APP KO )+ conditioned medium from WT neurons (5b)	6	1.1	15
Priller 2007	17088253					WT	0	1	140	2.4	4	4	1		18-20d	19	1	21	nontransgenic WT AMPA (1b and p3 in text)	3.66	0.46	19	non transgenic WT (3b) (vesicles (x10^3))	24.72	5.61	26	non transgenic PS1 (3d)	4.24	0.89	9	non transgenic WT (2b)	8.03	1.52	22
Priller 2007	17088253	Psen1	PS1	presenilin 1	Psen	PS1 KI	1		140	2.4	4	4	1		18-20d	19	1	21	transgenic WT PS1 AMPA (1b and p3 in text)	3.24	0.42	30	transgenic WT PS1 (3b) (vesicles (x10^3))	16.15	3.18	18	WT transgenic PS1 (3d)	4.25	0.67	11	transgenic WT PS1 (2b)	7.95	1.53	24
Priller 2007	17088253	Psen1	PS1	presenilin 1	Psen	non functional PS1 KI	2		140	2.4	4	4	1		18-20d	19	1	21	nonfunctional transgenic PS1 AMPA (1b and p3 in text)	2.16	0.22	41	nonfunctional transgenic PS1(3b) (vesicles (x10^3))	8.14	2.11	29	unfunctional transgenic PS1 (3d)	4.41	1.37	8	nonfunctional transgenic PS1(2b)	3.02	0.59	30
Priller 2007	17088253	App	AB-42	amyloid beta (A4) precursor protein	App	nonfunctional PS1 KI	0		140	2.4	4	4	1		18-20d	19	1	21	nonfunctional transgenic PS1 AMPA (6a)	1.83	0.26	27									transgenic unfunctional PS1 (6b)	1.72	0.49	22
Priller 2007	17088253	App	AB-42	amyloid beta (A4) precursor protein	App	nonfunctional PS1 KI + DAPT (gamma secretase blocker)	1		140	2.4	4	4	1		18-20d	19	1	21	(nonfunctional transgenic PS1) + DAPT AMPA (6a)	2.65	0.28	25									transgenic unfunctional PS1 + 1uM DAPT (gamma-secretase inhibitor decreasing amyloid beta, 6b)	4.28	0.98	22
Priller 2007	17088253					WT	0		140	2.4	4	4	1		18-20d	19	1	21	nontransgenic WT AMPA (6c)	2.69	0.34	9									Non-transgenic WT (6d)	4.98	1.4	9
Priller 2007	17088253	App	AB-42	amyloid beta (A4) precursor protein	App	WT + A_-42	1		140	2.4	4	4	1		18-20d	19	1	21	(nontransgenic WT) + A_-42 AMPA (6c)	1.61	0.15	11									Non-transgenic WT + 100nM A_-42 (6d)	1.6	0.41	10
Priller 2009	18077058					WT	0	1	140	2.4	4	4	1		18-20d	19	1	21	WT (1b)	3.66	0.39	27	WT (3b) (vesicles (x10^3))	17.2	3	20	WT (3d)	3.15	0.45	18	WT (2c)	10.4	1.61	25
Priller 2009	18077058	App		amyloid beta (A4) precursor protein	App	APP23 KI	1		140	2.4	4	4	1		18-20d	19	1	21	APP23 KI (1b)	3.4	0.33	32	APP23 KI (3b) (vesicles (x10^3))	18.5	3.7	17	APP23 KI (3d)	3.04	0.46	13	APP23 KI (2c)	9.31	1.41	26
Priller 2009	18077058					WT	0		140	2.4	4	4	1		18-20d	19	1	21	WT (1b)	3.05	0.21	34	WT (3b) (vesicles (x10^3))	20.5	4.5	13	WT (3d)	3.27	0.48	12	WT (2c)	8.43	1.44	22
Priller 2009	18077058	App/Psen1	App/PS1	amyloid beta (A4) precursor protein/presenilin 1	App/Psen1	APP/PS1 KI (human PS and APP)	1		140	2.4	4	4	1		18-20d	19	1	21	APPPS1 KI (1b)	2.35	0.17	37	APPPS1 KI (3b) (vesicles (x10^3))	9	1.5	15	APPPS1 KI (3d)	3.81	0.63	15	APPPS1 KI (2c)	6.22	1.18	26
Reim 2001	11163241					WT	0	1	140	2.4	4	4	1		10-16d	13	3	21	WT (2b)	3.23	0.23	53	WT (table 1) (vesicicles (x10^3))	6.35	0.9	28	WT (2e)	4.9	0.45	28	WT (table 1)	21.3	0.7	28
Reim 2001	11163241	Cplx1	Cpx1	complexin 1	Cplx	Cpx I KO	1		140	2.4	4	4	1		10-16d	13	3	21	Cpx I KO (2b)	3.19	0.29	48	Cpx I KO (table 1) (vesicicles (x10^3))	6.1	1.2	28	Cpx I KO (2e)	4.6	0.45	28	Cpx I KO (table 1)	20.1	1.6	28
Reim 2001	11163241					WT	0		140	2.4	4	4	1		10-16d	13	3	21	WT (2b)	3.28	0.34	51	WT (table 1) (vesicicles (x10^3))	5.73	0.8	34	WT (2e)	4.9	0.44	34	WT (table 1)	21.5	0.9	34
Reim 2001	11163241	Cplx2	Cpx2	complexin 2	Cplx	Cpx II KO	1		140	2.4	4	4	1		10-16d	13	3	21	Cpx II KO (2b)	3	0.27	58	Cpx II KO (table 1) (vesicicles (x10^3))	6.09	0.7	48	Cpx II KO (2e)	5.4	0.48	40	Cpx II KO (table 1)	21.1	0.8	48
Reim 2001	11163241	Cplx1	Cpx1	complexin 1	Cplx	Cpx I/II DKO	-1		140	2.4	4	4	1		10-16d	13	3	21	Cpx I/II DKO (2b)	0.88	0.077	166	Cpx I/II DKO (table 1) (vesicicles (x10^3))	6.08	0.8	54	Cpx I/II DKO (2e)	2.2	0.14	54	Cpx I/II DKO (table 1)	22.8	0.4	54
Reim 2001	11163241	Cplx1	Cpx1	complexin 1	Cplx	Cpx II KO	0		140	2.4	4	4	1		10-16d	13	3	21	Cpx II KO (2b)	2.53	0.22	145	Cpx II KO (table 1) (vesicicles (x10^3))	5.92	0.7	50	Cpx II KO (2e)	4.7	0.32	50	Cpx II KO (table 1)	23.1	1.1	50
Rhee 2002	11792326					WT	0	2	167	2.4	2.7	0	#DIV/0!		5-14d	9.5	4.5	21	WT (3a and p3 in text)	5.8	0.7	83	WT (6a)	1040	110	72	WT (6c)	6.9	0.6	72	WT (page 4 in text)	4.2	1.9	12
Rhee 2002	11792326	Unc13a	Munc13-1	unc-13 homolog A	Unc13	M13-1H567K KI (M13-1H567K mimics PDBU activation)	1		167	2.4	2.7	0	#DIV/0!		5-14d	9.5	4.5	21	Munc13-1 H567K (m/m, both alleles with mutation) (3a and p3 in text)	4.87	0.45	91	Munc13-1 H567K (6a)	580	110	81	Munc13-1 H567K (noth alleles) (6c)	10.5	0.8	81	Munc13-1 H567K (bot alleles replaced with mutated Munc13-1) (page 4 in text)	3.7	1.3	10
Rhee 2002	11792326					WT	0		167	2.4	2.7	0	#DIV/0!		5-14d	9.5	4.5	21					WT (6a) (Vesicles (x10^3))	10.95	1.16	72
Rhee 2002	11792326	Unc13a	Munc13-1	unc-13 homolog A	Unc13	M13-1H567K KI	1		167	2.4	2.7	0	#DIV/0!		5-14d	9.5	4.5	21					Munc13-1 H567K (6a) (Vesicles (x10^3))	6.37	0.66	81
Rhee 2002	11792326	Unc13a	Munc13-1	unc-13 homolog A	Unc13	M13-2 KO	0		167	2.4	2.7	0	#DIV/0!		5-14d	9.5	4.5	21	Munc13-2 KO (3b)	1.32	0.27	17					WT (6c) (not M13-2 KO as in 3b)	6.9	0.6	72
Rhee 2002	11792326	Unc13a	Munc13-1	unc-13 homolog A	Unc13	Munc13-1,2 DKO + Munc13-1 H567K (M13-1H567K mimics PDBU activation)	1		167	2.4	2.7	0	#DIV/0!		5-14d	9.5	4.5	21	(Munc13-1,2 DKO) + Munc13-1 H567K OE (3b)	1.51	0.3	21					Munc13-1 H567K OE (Munc13-1,2 DKO background) (6c)	9.4	0.8	17
Rhee 2005	16352718	Syt1		synaptotagmin I	Syt	Syt1 KO + Syt1 WT	0	2	140	2.4	4	4	1		10-16d	13	3	21	WT (3a)	2.18696	0.230435	56	WT (4b)	500	70	44	WT (4b)	5.8	0.6	44	WT (4b)	3.2	0.5	25
Rhee 2005	16352718	Syt1		synaptotagmin I	Syt	Syt1 KO + Syt1 C2A3W (Syt1 C2A3W has increased Ca affinity)	1		140	2.4	4	4	1		10-16d	13	3	21	SytC2A3W (3a)	1.79565	0.191304	62	SytC2A3W (4b)	400	60	37	SytC2A3W (4b)	8.6	0.5	37	SytC2A3W (4b)	4.1	0.7	27
Rhee 2005	16352718	Syt1		synaptotagmin I	Syt	Syt1 KO + Syt1 C2B3W (Syt1 C2B3W has increased Ca affinity)	2		140	2.4	4	4	1		10-16d	13	3	21	SytC2B3W (3a)	1.8913	0.108696	72	SytC2B3W (4b)	350	60	42	SytC2B3W (4b)	10.5	1.2	42	SytC2B3W (4b)	5.2	0.9	23
Rhee 2005	16352718	Syt1		synaptotagmin I	Syt	Syt1KO + Syt1 C2A3WB3W OE (Syt1 C2A3WB3W has increased Ca affinity)	3		140	2.4	4	4	1		10-16d	13	3	21	SytC2A3W + SytC2B3W (3a)	1.9913	0.221739	46	SytC2A3W + SytC2B3W (4b)	290	40	36	SytC2A3W + SytC2B3W (4b)	14.1	2.4	36	SytC2A3W + SytC2B3W (4b)	6	0.6	21
Rosenmund 2002	11832228					WT	0	1	172	2.4	4	4	1		4-17d	10.5	6.5	21	munc13-1 WT (3a)	1.17	0.25	24
Rosenmund 2002	11832228	Unc13a	Munc13-1	unc-13 homolog A	Unc13	M13-1 KO	1		172	2.4	4	4	1		4-17d	10.5	6.5	21	Munc13-1 KO (3a)	0.078	0.016	47
Rosenmund 2002	11832228	Unc13b	Munc13-2	unc-13 homolog B	Unc13	M13-2 KO	0		172	2.4	4	4	1		4-17d	10.5	6.5	21	Munc13-2 KO (2a,b)	1.3	0.3	17
Rosenmund 2002	11832228	Unc13a	Munc13-1	unc-13 homolog A	Unc13	M13-1,2 DKO + M13-1 OE	1		172	2.4	4	4	1		4-17d	10.5	6.5	21	(Munc13-1,2 DKO background) + Munc13-1 OE (2a,b)	0.84	0.14	25
Rosenmund 2002	11832228	Unc13a/Unc13b	Munc13-1/ubMunc13-2	unc-13 homolog A/unc-13 homolog B	Unc13	M13-1,2 DKO + ubM13-2 OE	2		172	2.4	4	4	1		4-17d	10.5	6.5	21	(Munc13-1,2 DKO background) +Munc13-2 OE (2a,b)	0.78	0.11	32
Rosenmund 2002	11832228	Unc13a/Unc13b	Munc13-1/ubMunc13-2	unc-13 homolog A/unc-13 homolog B	Unc13	M13-1,2 DKO + ubM13-2 OE	2		172	2.4	4	4	1		4-17d	10.5	6.5	21	(Munc13-1,2 DKO background) +Munc13-2 OE (2a,b)	0.78	0.11	32
Rosenmund 2002	11832228	Unc13a	Munc13-1	unc-13 homolog A	Unc13	before PDBU (imputed for calculations)	0		172	2.4	4	4	1		4-17d	10.5	6.5	21	before PDBU (imputed for calculations)	1	0	1	before PDBU (imputed for calculations)	1	0	1
Rosenmund 2002	11832228	PDBu		4beta -phorbol-12, 13-dibutyrate		M13-1 KO + 100-1000nM PBDU	1		172	2.4	4	4	1		4-17d	10.5	6.5	21	Munc13-1 KO + 100-1000nM PBDu (9a)	5.7	1.18	12	(Munc13-1 KO )+ 100-1000nM PBDu (9a) (fold potentiation)	1.11	0.05	4
Rosenmund 2002	11832228	PDBu		4beta -phorbol-12, 13-dibutyrate		WT + 100-1000nM PBDU	2		172	2.4	4	4	1		4-17d	10.5	6.5	21	WT + 100-1000nM PBDu (9a) (fold potentiation)	1.99	0.25	7	(WT) + 100-1000nM PBDU (9a) (fold potentiation)	1.3	0.015	5
Rosenmund 2002	11832228	PDBu		4beta -phorbol-12, 13-dibutyrate		M13-1,2 DKO + M13-1 + 100-1000nM PBDU	3		172	2.4	4	4	1		4-17d	10.5	6.5	21	(Munc13-1,2 DKO + Munc13-1 OE) + 100-1000nM PBDu (9c) (fold potentiation)	2.47	0.22	12
Rosenmund 2002	11832228	PDBu		4beta -phorbol-12, 13-dibutyrate		Munc13-1,2 DKO+ Munc13-2 + 100-1000nM PBDU	4		172	2.4	4	4	1		4-17d	10.5	6.5	21	(Munc13-1,2 DKO + Munc13-2 OE) + 100-1000nM PBDu (9c) (fold potentiation)	5.1	0.83	11
Schluter 2004	15269275					WT	0	1	140	2.4	4	4	1		9-16d	12.5	3.5	21	Rab3a (+/+) (p5 in text)	4.3	0.7	22
Schluter 2004	15269275	Rab3a		RAB3A, member RAS oncogene family	Rab3	Rab3a KO	1		140	2.4	4	4	1		9-16d	12.5	3.5	21	Rab3a (-/-) (p5 in text)	4.9	0.7	14
Schluter 2004	15269275	Rab3a		RAB3A, member RAS oncogene family	Rab3	Rab3 bcd TKO	0		140	2.4	4	4	1		9-16d	12.5	3.5	21	Rab3 BCD-/- KO (p5 in text) (normalized to TKO)	1	0	124	Rab3 BCD-/- KO (10)	760	76	141					Rab3 BCD-/- KO (200nM TTX) (8)	4.85	0.47	39
Schluter 2004	15269275	Rab3a		RAB3A, member RAS oncogene family	Rab3	Rab3 abcd QKO	1		140	2.4	4	4	1		9-16d	12.5	3.5	21	Rab3 ABCD-/- KO (p5 in text) (normalized to TKO)	0.7	0.22456	165	Rab3 ABCD-/- KO (10)	630	50	165					Rab3 ABCD-/- KO (200nM TTX) (8)	4.5	0.57	39
Schluter 2006	16436611	Rab3a		RAB3A, member RAS oncogene family	Rab3	Rab3 bcd TKO	0		140	2.4	4	4	1		9-16d	12.5	3.5	21	Rab3b/c/d KO (4mM Ca2+, 4mM Mg2+) (5b)	7.86335	0.63354	24
Schluter 2006	16436611	Rab3a		RAB3A, member RAS oncogene family	Rab3	Rab3 abcd QKO	1		140	2.4	4	4	1		9-16d	12.5	3.5	21	Rab3a/b/c/d KO (4mM Ca2+, 4mM Mg2+) (5b)	4.73292	0.521739	30
Schluter 2006	16436611	Rab3a		RAB3A, member RAS oncogene family	Rab3	Rab3 bcd TKO (12mM Ca)	0		140	2.4	12	1	12		9-16d	12.5	3.5	21	Rab3b/c/d KO (12mM Ca2+, 1mM Mg2+) (5b)	11.1429	0.819876	24
Schluter 2006	16436611	Rab3a		RAB3A, member RAS oncogene family	Rab3	Rab3 abcd QKO (12mM Ca)	1		140	2.4	12	1	12		9-16d	12.5	3.5	21	Rab3a/b/c/d KO (12mM Ca2+, 1mM Mg2+) (5b)	7.78882	0.782609	30
Shin 2003	12526776					WT	0		140	2.4	4	4	1		14-21d	17.5	3.5	21					WT (page 2 in text)	4036	367	30
Shin 2003	12526776	Syt1		synaptotagmin I	Syt	Syt1 KO	1		140	2.4	4	4	1		14-21d	17.5	3.5	21					Syt1 KO (page 2 in text)	4513	531	31
Shin 2010	20154707	Unc13b	ubMunc13-2	unc-13 homolog B	Unc13	M13-1/2 DKO + ubM13-2 WT	0		140	2.4	2	2	1		14-16d	15	1	23	M13-1/2 DKO + ubM13-2 WT (tabel 1, supp)	2.7	0.3	81	M13-1/2 DKO + ubM13-2 WT (tabel 1, supp)	353	51	58	M13-1/2 DKO + ubM13-2 WT (tabel 1, supp)	6.6	0.4	58	M13-1/2 DKO + ubM13-2 WT (tabel 1, supp)
Shin 2010	20154707	Unc13b	ubMunc13-2	unc-13 homolog B	Unc13	M13-1/2 DKO + ubM13-2 DN (impaired Ca-dependent phospholipid binding)	1		140	2.4	2	2	1		14-16d	15	1	23	M13-1/2 DKO + ubM13-2 DN (impaired Ca-dependent phospholipid binding) (tabel 1, supp)	2.5	0.3	74	M13-1/2 DKO + ubM13-2 DN (impaired Ca-dependent phospholipid binding) (tabel 1, supp)	276	32	57	M13-1/2 DKO + ubM13-2 DN (impaired Ca-dependent phospholipid binding) (tabel 1, supp)	6	0.4	57	M13-1/2 DKO + ubM13-2 DN (impaired Ca-dependent phospholipid binding) (tabel 1, supp)
Shin 2010	20154707	Unc13b	ubMunc13-2	unc-13 homolog B	Unc13	M13-1/2 DKO + ubM13-2 KW (increased PIP2 binding)	2		140	2.4	2	2	1		14-16d	15	1	23	M13-1/2 DKO + ubM13-2 KW (increased PIP2 binding) (tabel 1, supp)	4.6	0.3	96	M13-1/2 DKO + ubM13-2 KW (increased PIP2 binding) (tabel 1, supp)	362	42	79	M13-1/2 DKO + ubM13-2 KW (increased PIP2 binding) (tabel 1, supp)	11.3	0.6	79	M13-1/2 DKO + ubM13-2 KW (increased PIP2 binding) (tabel 1, supp)
Stevens 2003	12873386					WT	0		119	5	2.5	15	0.166667		8-18d	13	5	21	WT (2b) (normalized)	1	0	23
Stevens 2003	12873386	Syt1		synaptotagmin I	Syt	Syt1 KO	1		119	5	2.5	15	0.166667		8-18d	13	5	21	Syt I KO (2b)	0.034188	0.00854701	?
Stevens 2003	12873386	Syt1/Syt2		synaptotagmin I/synaptotagmin II	Syt	Syt1 KO + Syt1 or Syt2	2		119	5	2.5	15	0.166667		8-18d	13	5	21	Syt1/2 rescue with Sindbis virion (Syt1 background) (2b)	0.568376	0.149573	?
Stevens 2003	12873386	Syt1/Syt2		synaptotagmin I/synaptotagmin II	Syt	Syt1 KO + Syt2R234Q	3		119	5	2.5	15	0.166667		8-18d	13	5	21	Syt2 R234Q rescue (Syt1 background) (2b)	0.508547	0.188034	?
Stevens 2003	12873386	Syt1		synaptotagmin I	Syt	Syt1 KO + Syt1A1,2	4		119	5	2.5	15	0.166667		8-18d	13	5	21	Syt1 D172,178N rescue (Syt1 background) (2b)	0.576923	0.136752	?
Stevens 2003	12873386	Syt1		synaptotagmin I	Syt	Syt1 KO + Syt1A3	5		119	5	2.5	15	0.166667		8-18d	13	5	21	Syt1 D230N rescue (Syt1 background) (2b)	0.452991	0.115385	?
Stevens 2003	12873386	Syt1		synaptotagmin I	Syt	Syt1 KO + Syt1A4	6		119	5	2.5	15	0.166667		8-18d	13	5	21	Syt1 D232N rescue (Syt1 background)	1.00855	0.153846	?
Stevens 2003	12873386	Syt1/Syt2		synaptotagmin I/synaptotagmin II	Syt	Syt1 KO + Syt2A3,4	7		119	5	2.5	15	0.166667		8-18d	13	5	21	Syt2 D230,232N rescue (Syt1 background) (2b)	0.641026	0.115385	?
Stevens 2003	12873386	Syt1/Syt2		synaptotagmin I/synaptotagmin II	Syt	Syt1 KO + Syt2A3,4,5	8		119	5	2.5	15	0.166667		8-18d	13	5	21	Syt2 D230,232,238N rescue (Syt1 background) (2b)	0.752137	0.235043	?
Stevens 2003	12873386	Syt1/Syt2		synaptotagmin I/synaptotagmin II	Syt	Syt1 KO + Syt1,2A1-5	9		119	5	2.5	15	0.166667		8-18d	13	5	21	Syt1/2 D172,178,230,232,238N rescue (Syt1 background) (2b)	0.615385	0.153846	?
Thakur 2004	15269257					WT	0	2	172	2.4	4	4	1		10-14d	12	2	21	WT (1B)	3.92	0.55	34	WT (1D)	480	60	12	WT (7)	5	1	11
Thakur 2004	15269257	Snapin		SNAP-associated protein	Snapin	WT + Snapin	1		172	2.4	4	4	1		10-14d	12	2	21	WT + Snapin (1B)	2.48	0.42	32	WT + Snapin (1D)	410	80	11	WT + Snapin (7)	4	1	12
Thakur 2004	15269257					WT	0		172	2.4	4	4	1		10-14d	12	2	21	WT (2B)	3.69	0.45	25	WT (2D)	480	80	26	WT (7)	5.8	1	26
Thakur 2004	15269257	Snapin		SNAP-associated protein	Snapin	WT + Snapin s50D (s50D mimics phosphorylated state of snapin)	1		172	2.4	4	4	1		10-14d	12	2	21	WT + Snapin s50D (2B)	3.29	0.46	23	WT + Snapin s50D (2D)	290	40	19	WT + Snapin s50D (7)	10	1	19
Thakur 2004	15269257					WT	0		172	2.4	4	4	1		10-14d	12	2	21	WT (5B)	3.57	0.51	27	WT (5D)	470	10	12	WT (7)	6	1	27
Thakur 2004	15269257	Snapin		SNAP-associated protein	Snapin	WT + Snapin s50A (s50A mimics unphosphorylated state of Snapin)	1		172	2.4	4	4	1		10-14d	12	2	21	WT + Snapin s50A (5B)	3.16	0.49	23	WT + Snapin s50A (5D)	720	150	12	WT + Snapin s50A (7)	5	2	23
Thakur 2004	15269257	Snapin		SNAP-associated protein	Snapin	WT + Sp-cAMPS	0		172	2.4	4	4	1		10-14d	12	2	21	WT + Sp-cAMPS (6C)	1.72	0.25	17	WT + Sp-cAMPS (6E)	440	80	17	WT + Sp-cAMPS (7)	4	0.4	17
Thakur 2004	15269257	Snapin		SNAP-associated protein	Snapin	WT + Sp-cAMPS + Snapin	1		172	2.4	4	4	1		10-14d	12	2	21	WT + Snapin + Sp-cAMPS (6C)	2.52	0.42	12	WT + Snapin + Sp-cAMPS (6E)	540	140	12	WT + Snapin + Sp-cAMPS (7)	7	1	12
Ting 2006	17185415					WT+GFP	0	1	119	5	2.5	1.5	1.66667		10-17d	13.5	3.5	21	WT +GFP (1B)	3.535	0.43	26									WT +GFP (1D)	4.3	0.7	25
Ting 2006	17185415	App		amyloid beta (A4) precursor protein	App	WT+APP	1		119	5	2.5	1.5	1.66667		10-17d	13.5	3.5	21	WT+APP OE (1B)	2.228	0.286	25									WT+APP OE (1D)	2.4	0.4	20
Tobaben 2001	11580898					WT + GFP	0	2	137	5	3	1	3		10-14d	12	2	21	WT + GFP (6A)	5	0.44	66	WT + GFP (6B)	580	86	33	WT + GFP (p995)	8.8	0.6	33
Tobaben 2001	11580898	Sgta		small glutamine-rich tetratricopeptide repeat	Sgt	WT + SGT	1		137	5	3	1	3		10-14d	12	2	21	WT + SGT (6A)	2.66	0.25	58	WT + SGT (6B)	380	52	32	WT + SGT (p995)	6	0.6	32
Tokuoka 2006	17093082					WT	0	2	137	5	2	2	1		13-18d	15.5	2.5	21	before MLCK (inhibition by 10uM ML-7) (2a)	3.37379	0.32767	8	1% DMSO (2i)	1000	250	9	1% DMSO (2h)	7	1	9	1% DMSO (S2c)	7	2	3
Tokuoka 2006	17093082	Mylk3	MLCK	myosin light chain kinase 3	Mylk	WT + 10uM ML-7	1		137	5	2	2	1		13-18d	15.5	2.5	21	MLCK (inhibition by 10uM ML-7) (2a)	1.79612	0.461165	8	MLCK inhibition (by 10uM ML-7) (2i)	1100	250	10	MLCK (inhibition by 10uM ML-7) (2h)	3	0.5	10	MLCK (inhibition by 10uM ML-7) (S2c)	35	8	3
Tokuoka 2006	17093082					WT	0		137	5	2	2	1		13-18d	15.5	2.5	21	before 1% DMSO (2b)	2.69417	0.400485	6
Tokuoka 2006	17093082	DMSO		DMSO		WT + 1%DMSO	1		137	5	2	2	1		13-18d	15.5	2.5	21	1% DMSO (2b)	2.47573	0.38835	6
Tokuoka 2006	17093082	Mylk3	MLCK	myosin light chain kinase 3	Mylk	WT + 10uM Wortmannin	4		137	5	2	2	1		13-18d	15.5	2.5	21													MLCK (inhibition by 10uM wortmannin) (S2c)	7	3	1
Tokuoka 2006	17093082	Mylk3	MLCK	myosin light chain kinase 3	Mylk	WT + 1uM ML-7	5		137	5	2	2	1		13-18d	15.5	2.5	21
Tokuoka 2006	17093082	Mylk3	MLCK	myosin light chain kinase 3	Mylk	WT +1uM Wortmannin	6		137	5	2	2	1		13-18d	15.5	2.5	21
Tokuoka 2006	17093082	Mylk3	MLCK	myosin light chain kinase 3	Mylk	WT + 0.1uM ML-7	7		137	5	2	2	1		13-18d	15.5	2.5	21
Tokuoka 2006	17093082	Mylk3	MLCK	myosin light chain kinase 3	Mylk	WT + 0.1uM Wortmannin	8		137	5	2	2	1		13-18d	15.5	2.5	21
Tokuoka 2006	17093082	Mylk3	MLCK	myosin light chain kinase 3	Mylk	WT + 0.01uM ML-7	9		137	5	2	2	1		13-18d	15.5	2.5	21
Tokuoka 2006	17093082	Mylk3	MLCK	myosin light chain kinase 3	Mylk	WT + 0.01uM Wortmannin	10		137	5	2	2	1		13-18d	15.5	2.5	21
Tokuoka 2006	17093082	Mylk3	MLCK	myosin light chain kinase 3	Mylk	WT + 100uM ML-7	11		137	5	2	2	1		13-18d	15.5	2.5	21
Tokuoka 2006	17093082	Mylk3	MLCK	myosin light chain kinase 3	Mylk	WT + 100uM Wortmannin	12		137	5	2	2	1		13-18d	15.5	2.5	21
Toonen 2006	17110441					WT	0	2	140	2.4	4	4	1		12-15d	13.5	1.5	32	WT (S5)	2.471	0.286	27	WT (fig1b, 500mM)	1060	100	30					WT (200nM TTX and untreated pooled) (S5)	20.3	4	11
Toonen 2006	17110441	Stxbp1	M18-1	syntaxin binding protein 1	Stxbp	M18-1 HET	1		140	2.4	4	4	1		12-15d	13.5	1.5	32	Munc18 (+/-) (S5)	2.473	0.432	17	(+/-) (fig1b, 500mM)	670	90	30					Munc18 (200nM TTX and untreated pooled) (+/-) (S5)	16	2.1	10
Toonen 2006	17110441					WT	0		140	2.4	4	4	1		12-15d	13.5	1.5	32	WT (S5)	2.471	0.286	27	WT, 500 mM Sucrose Response (3a)	1100	100	39					WT (200nM TTX and untreated pooled) (3i)	28.5	3.4	11
Toonen 2006	17110441	Stxbp1	M18-1	syntaxin binding protein 1	Stxbp	WT + M18-1	1		140	2.4	4	4	1		12-15d	13.5	1.5	32	Munc18 OE (S5)	2.894	0.303	20	Munc18 OE, 500 mM Sucrose Response (3a)	1300	200	35					Munc18 OE (200nM TTX and untreated pooled) (3i)	35.7	3.5	12
Toonen 2006	17110441					WT + 200 mM Sucrose	0		140	2.4	4	4	1		12-15d	13.5	1.5	32	WT, 200 mM Sucrose Response (3b)				WT, 200 mM Sucrose Response (3b)	74	11	11
Toonen 2006	17110441	Stxbp1	M18-1	syntaxin binding protein 1	Stxbp	M18-1 HET + 200 mM Sucrose	1		140	2.4	4	4	1		12-15d	13.5	1.5	32	Munc18+/-, 200 mM Sucrose Response (3b)				Munc18+/-, 200 mM Sucrose Response (3b)	35	11	11
Toonen 2006	17110441	Stxbp1	M18-1	syntaxin binding protein 1	Stxbp	WT + M18-1 + 200 mM Sucrose	2		140	2.4	4	4	1		12-15d	13.5	1.5	32	Munc18 OE, 200 mM Sucrose Response (3b)				Munc18 OE, 200 mM Sucrose Response (3b)	170	41	16
Toonen 2006	17110441					WT + 500 mM Sucrose	0		140	2.4	4	4	1		12-15d	13.5	1.5	32	WT, 500 mM Sucrose Response (3c)				WT, 500 mM Sucrose Response (3c)	950	140	15
Toonen 2006	17110441					WT + Kyn. Acid + 500 mM Sucrose	0		140	2.4	4	4	1		12-15d	13.5	1.5	32	WT, Kyn. Acid, 500 mM Sucrose Response (3c)				WT, Kyn. Acid, 500 mM Sucrose Response (3c)	630	100	15
Toonen 2006	17110441	Stxbp1	M18-1	syntaxin binding protein 1	Stxbp	WT + M18-1 + 500 mM Sucrose	2		140	2.4	4	4	1		12-15d	13.5	1.5	32	Munc18 OE (3c), 500 mM Sucrose Response (3c)				Munc18 OE (3c), 500 mM Sucrose Response (3c)	1040	100	15
Toonen 2006	17110441	Stxbp1	M18-1	syntaxin binding protein 1	Stxbp	WT + M18-1 + Kyn. Acid + 500 mM Sucrose	2		140	2.4	4	4	1		12-15d	13.5	1.5	32	Munc18 OE, Kyn. Acid, 500 mM Sucrose Response (3c)				Munc18 OE, Kyn. Acid, 500 mM Sucrose Response (3c)	960	80	15
Toonen 2006	17110441					WT	0		140	2.4	4	4	1		12-15d	13.5	1.5	32	WT (S8)	3.51	0.415	20
Toonen 2006	17110441					WT + 200uM KA	0		140	2.4	4	4	1		12-15d	13.5	1.5	32	WT + 200uM KA (S8)	2.21	0.257	20
Toonen 2006	17110441	Stxbp1	M18-1	syntaxin binding protein 1	Stxbp	WT + M18-1	2		140	2.4	4	4	1		12-15d	13.5	1.5	32	Munc18 OE (S8)	3.47	0.449	19
Toonen 2006	17110441	Stxbp1	M18-1	syntaxin binding protein 1	Stxbp	WT + M18-1 + 200uM KA	2		140	2.4	4	4	1		12-15d	13.5	1.5	32	Munc18 OE + 200uM KA (S8)	2.56	0.389	19
Varoqueaux 2002	12070347					WT	0	2	167	2.4	2	0	#DIV/0!		5-14d	9.5	4.5	21	Munc13-1/2 WT (2b and p2 in text)	5	0.8	10	Munc13-1/2 WT (2c)	940	210	10					Munc13-1/2 WT (2d)	3.8	0.7	23
Varoqueaux 2002	12070347	Unc13b	Munc13-2	unc-13 homolog B	Unc13	M13-2 KO	1		167	2.4	2	0	#DIV/0!		5-14d	9.5	4.5	21	Munc13-2 (-/-) (2b and p2 in text)	5.2	0.8	19	Munc13-2 (-/-) (2c)	930	140	10					Munc13-2 (-/-) (2d)	3.2	0.9	17
Varoqueaux 2002	12070347	Unc13a/Unc13b	Munc13-1/Munc13-2	unc-13 homolog A/unc-13 homolog B	Unc13	M13-1,2 DKO	2		167	2.4	2	0	#DIV/0!		5-14d	9.5	4.5	21	Munc13-1/2 (-/-) (2b and p2 in text)	0.001	0.001	44	Munc13-1/2 (-/-) (2c)	4	4	15					Munc13-1/2 (-/-) (2b and p2 in text)	1e-05	0	45
Varoqueaux 2002	12070347	Unc13b	Munc13-2	unc-13 homolog B	Unc13	M13-2 KO + 1nm latrotoxin	0		167	2.4	2	0	#DIV/0!		5-14d	9.5	4.5	21													Munc13-2 KO 5min after 1nm latrotoxin for 60s (partially circumvents Munc13-mediated priming) (5b)	23.4	3.9	17
Varoqueaux 2002	12070347	Unc13a	Munc13-1	unc-13 homolog A	Unc13	M13-1,2 DKO + 1nm latrotoxin	1		167	2.4	2	0	#DIV/0!		5-14d	9.5	4.5	21													Munc13-1/2 DKO 5min after 1nm latrotoxin for 60s (partially circumvents Munc13-mediated priming) (5b)	0.074	0.024	17
Vites 2004	15084593					WT + GFP	0	2	167	2.4	3	1	3		10-14d	12	2	21	WT + GFP (7A)	4.4	0.4	37	WT + GFP (7B)	800	90	43	WT + GFP (7E)	4.8	0.4	43	WT + GFP (7D)	8.16434	1.27622	27
Vites 2004	15084593	Snapin		SNAP-associated protein	Snapin	WT + Snapin-CT (Snapin C-terminal fragment)	1		167	2.4	3	1	3		10-14d	12	2	21	WT + Snapin-CT OE (7A)	4.1	0.4	48	WT + Snapin-CT OE (7B)	800	130	33	WT + Snapin-CT OE (7E)	5.3	0.5	33	WT + Snapin-CT OE (7D)	6.94056	1.24126	20
Weber 2010	20562829	Snap25		synaptosomal-associated protein 25	Snap25	Snap25 KO + Snap25-WT	0		140	2.4	4	4	1		10-14d	12	2	21	Snap25-WT	4.51334	0.284297	20	Snap25-WT	450.8	92.1	20	Snap25-WT	5.772	0.87	20	Snap25-WT	1.48333	0.36299	20
Weber 2010	20562829	Snap25		synaptosomal-associated protein 25	Snap25	Snap25 KO + ∆aa1–24 (N∆24)	1		140	2.4	4	4	1		10-14d	12	2	21	∆aa1–24 (N∆24)	4.92125	0.436618	20	∆aa1–24 (N∆24)	454.3	77.1	20	∆aa1–24 (N∆24)	5.458	0.741	20	∆aa1–24 (N∆24)	5.25493	0.84055	20
Weber 2010	20562829	Snap25		synaptosomal-associated protein 25	Snap25	Snap25 KO + L50A, I171A (layer -1)	2		140	2.4	4	4	1		10-14d	12	2	21	L50A, I171A (layer -1)	4.92257	0.623298	20	L50A, I171A (layer -1)	441.4	80	20	L50A, I171A (layer -1)	5.833	0.765	20	L50A, I171A (layer -1)	6.71892	0.79083	20
Weber 2010	20562829	Snap25		synaptosomal-associated protein 25	Snap25	Snap25 KO + I60A, I181A (Layer +2)	3		140	2.4	4	4	1		10-14d	12	2	21	I60A, I181A (Layer +2)	4.90969	0.447802	20	I60A, I181A (Layer +2)	440.2	78.8	20	I60A, I181A (Layer +2)	5.378	1.024	20	I60A, I181A (Layer +2)	6.13922	0.82005	20
Weber 2010	20562829	Snap25		synaptosomal-associated protein 25	Snap25	Snap25 KO + L81A, M202A (Layer +8)	4		140	2.4	4	4	1		10-14d	12	2	21	L81A, M202A (Layer +8)	4.45799	0.536353	20	L81A, M202A (Layer +8)	349.5	49.3	20	L81A, M202A (Layer +8)	4.967	0.576	20	L81A, M202A (Layer +8)	0.29778	0.06552	20
Weber 2010	20562829	Snap25		synaptosomal-associated protein 25	Snap25	Snap25 KO + L78A, L81A, M202A (Layer +7/+8)	5		140	2.4	4	4	1		10-14d	12	2	21	L78A, L81A, M202A (Layer +7/+8)	0.742303	0.0804935	20	L78A, L81A, M202A (Layer +7/+8)	266	63	20	L78A, L81A, M202A (Layer +7/+8)	2.172	0.502	20	L78A, L81A, M202A (Layer +7/+8)	0.04917	0.01043	20
Weber 2010	20562829	Snap25		synaptosomal-associated protein 25	Snap25	Snap25 KO + ∆aa197–206 (CD9)	6		140	2.4	4	4	1		10-14d	12	2	21	∆aa197–206 (CD9)	0.160644	0.0364224	20	∆aa197–206 (CD9)	200.9	80.8	20	∆aa197–206 (CD9)			20	∆aa197–206 (CD9)	0.03681	0.0077	20
Weber 2010	20562829	Snap25		synaptosomal-associated protein 25	Snap25	Snap25 KO + L50A, I171A, ∆aa197–206 (Layer -1/C∆9)	7		140	2.4	4	4	1		10-14d	12	2	21	L50A, I171A, ∆aa197–206 (Layer -1/C∆9)	0.195563	0.0392267	20	L50A, I171A, ∆aa197–206 (Layer -1/C∆9)			20	L50A, I171A, ∆aa197–206 (Layer -1/C∆9)			20	L50A, I171A, ∆aa197–206 (Layer -1/C∆9)	0.09167	0.04167	20
Weirda 2007	17442248	Stxbp1	M18-1	syntaxin binding protein 1	Stxbp	M18-1 KO + M18-1 WT	0		140	2.4	4	4	1		10-15d	12.5	2.5	33	(Munc18 -/-) + Munc18 WT (33°, 4mM Ca2+ 4mM Mg2+) (1f)	2.655	0.374	17	Munc18 WT (rescue on Munc18 -/- background, 33°, 4mM Ca2+ 4mM Mg2+, 500mM sucrose) (1j)	800	90	28	Munc18 WT (rescue on Munc18 -/- background, 33°, 4mM Ca2+ 4mM Mg2+) (1k)	8.1	1.1	17	Munc18 WT (rescue on Munc18 -/- background, 33°, 4mM Ca2+ 4mM Mg2+) (1l)	29.3	6.3	14
Weirda 2007	17442248	Stxbp1	M18-1	syntaxin binding protein 1	Stxbp	M18-1 KO + M18-1 PKCi (M18-1 PKCi has impaired phosphorylation by PKC)	1		140	2.4	4	4	1		10-15d	12.5	2.5	33	(Munc18 -/-) + Munc18 without PKC phosphorylation site (33°, 4mM Ca2+ 4mM Mg2+) (1f)	3.04	0.411	15	Munc18 without PKC phosphorylation site (rescue on Munc18 -/- background, 33°, 4mM Ca2+ 4mM Mg2+. 500mM sucrose)	690	150	8	Munc18 without PKC phosphorylation site (rescue on Munc18 -/- background, 33°, 4mM Ca2+ 4mM Mg2+) (1k)	7	1.5	15	Munc18 without PKC phosphorylation site (rescue on Munc18 -/- background, 33°, 4mM Ca2+ 4mM Mg2+) (1l)	39.6	5.2	15
Weirda 2007	17442248	Stxbp1	M18-1	syntaxin binding protein 1	Stxbp	M18-1 KO + M18-1 WT (200mM Sucrose)	0		140	2.4	4	4	1		10-15d	12.5	2.5	33					Munc18 WT (rescue on Munc18 -/- background, 33°, 4mM Ca2+ 4mM Mg2+, 200mM sucrose) (1i)	150	20	16
Weirda 2007	17442248	Stxbp1	M18-1	syntaxin binding protein 1	Stxbp	M18-1 KO + M18-1 PKCi (200mM Sucrose)	1		140	2.4	4	4	1		10-15d	12.5	2.5	33					Munc18 without PKC phosphorylation site (rescue on Munc18 -/- background, 33°, 4mM Ca2+ 4mM Mg2+. 200mM sucrose)	170	30	11
Weirda 2007	17442248	PDBu		4beta -phorbol-12, 13-dibutyrate		M18-1 KO + M18-1 WT (500mM Sucrose, 200mM KA)	0		140	2.4	4	4	1		10-15d	12.5	2.5	33					Munc18 WT (500mM sucrose, 200uM KA) (5a)	130	30	11
Weirda 2007	17442248	PDBu		4beta -phorbol-12, 13-dibutyrate		M18-1 KO + M18-1 WT + 1uM PMA/PDBU (500mM Sucrose, 200mM KA)	1		140	2.4	4	4	1		10-15d	12.5	2.5	33					Munc18 WT + 1uM PMA/PDBu (500mM sucrose, 200uM KA) (5a)	140	30	11
Weirda 2007	17442248	PDBu		4beta -phorbol-12, 13-dibutyrate		M18-1 KO + M18-1 PKCi (500mM Sucrose, 200mM KA)	0		140	2.4	4	4	1		10-15d	12.5	2.5	33					Munc18 without PKC phosphorylation site(500mM sucrose, 200uM KA) (5a)	140	20	8
Weirda 2007	17442248	PDBu		4beta -phorbol-12, 13-dibutyrate		M18-1 KO + M18-1 PKCi + 1uM PMA/PDBU (500mM Sucrose, 200mM KA)	1		140	2.4	4	4	1		10-15d	12.5	2.5	33					Munc18 without PKC phosphorylation site + 1uM PMA/PDBu (500mM sucrose, 200uM KA) (5a)	120	20	8
Weirda 2007	17442248	PDBu		4beta -phorbol-12, 13-dibutyrate		M18-1 KO + M18-1 WT (200mM Sucrose)	0		140	2.4	4	4	1		10-15d	12.5	2.5	33					Munc18 WT (200mM sucrose) (5b)	170	30	9					Munc18 WT (rescue on Munc18 -/- background) (2d)	1	0	5
Weirda 2007	17442248	PDBu		4beta -phorbol-12, 13-dibutyrate		M18-1 KO + M18-1 WT + 1uM PMA/PDBU (200mM Sucrose)	1		140	2.4	4	4	1		10-15d	12.5	2.5	33					Munc18 WT + 1 uM PMA/PDBu (200mM sucrose) (5b)	290	30	9					Munc18 WT + 1 uM PMA/PDBu (200mM sucrose) (6fold)	6	2.4	5
Weirda 2007	17442248	PDBu		4beta -phorbol-12, 13-dibutyrate		M18-1 KO + M18-1 PKCi (200mM Sucrose)	0		140	2.4	4	4	1		10-15d	12.5	2.5	33					Munc18 without PKC phosphorylation site (200mM sucrose) (5b)	180	30	6					Munc18 without PKC phosphorylation site (rescue on Munc18 -/- background)	1	0	5
Weirda 2007	17442248	PDBu		4beta -phorbol-12, 13-dibutyrate		M18-1 KO + M18-1 PKCi + 1uM PMA/PDBU (200mM Sucrose)	1		140	2.4	4	4	1		10-15d	12.5	2.5	33					Munc18 without PKC phosphorylation site + 1uM PMA/PDBu (200mM sucrose) (5b)	200	40	6					Munc18 without PKC phosphorylation site + 1uM PMA/PBDu (rescue on Munc18 -/- background) (No change)	1	0.4	5
Weirda 2007	17442248	Stxbp1	M18-1	syntaxin binding protein 1	Stxbp	M18-1 KO + M18-1 WT	0		140	2.4	4	4	1		10-15d	12.5	2.5	21	(Munc18 -/-) + Munc18 WT ( 21°) (1g)	1.422	0.24	11
Weirda 2007	17442248	Stxbp1	M18-1	syntaxin binding protein 1	Stxbp	M18-1 KO + M18-1 PKCi	1		140	2.4	4	4	1		10-15d	12.5	2.5	21	(Munc18 -/-) + Munc18 without PKC phosphorylation site (21°) (1g)	1.644	0.452	6
Weirda 2007	17442248	Stxbp1	M18-1	syntaxin binding protein 1	Stxbp	M18-1 KO + M18-1 WT	0		140	2.4	2	4	0.5		10-15d	12.5	2.5	33	(Munc18 -/-) + Munc18 WT (2mM Ca2+ 4mM Mg2+) (1h)	2.088	0.436	5
Weirda 2007	17442248	Stxbp1	M18-1	syntaxin binding protein 1	Stxbp	M18-1 KO + M18-1 PKCi	1		140	2.4	2	4	0.5		10-15d	12.5	2.5	33	(Munc18 -/-) + Munc18 without PKC phosphorylation site (2mM Ca2+ 4mM Mg2+) (1h)	2.058	0.458	5
Wojcik 2004	15103023					WT	0	1	140	2.4	4	4	1		10-20d	15	5	21	WT (4a)	5.6	0.3	93					WT (4b)	6	0.5	48	WT (300nM TTX, 3mM KA) (5b)	9.2	0.8	32
Wojcik 2004	15103023	Slc17a7	VGLUT1	solute carrier family 17 (sodium-dependent inorganic phosphate cotransporter), member 7	Slc17a	VGLUT1 KO	1		140	2.4	4	4	1		10-20d	15	5	21	KO (4a)	0.9	0.1	143					KO (4b)	4.8	0.5	22	KO (300nM TTX, 3mM KA) (5b)	0.8	0.26	39
Wojcik 2004	15103023	Slc17a7	VGLUT1	solute carrier family 17 (sodium-dependent inorganic phosphate cotransporter), member 7	Slc17a	VGLUT1 KO + VGLUT1	1		140	2.4	4	4	1		10-20d	15	5	21	KO rescued with Semliki-viral overexpression (4a)	5.8	0.6	21
Xue 2007	17828276	Cplx1	Cpx1	complexin 1	Cplx	Cpx 2 KO	0		140	2.4	4	4	1		9-14d	11.5	2.5	21	Cpx 2 KO (1e)	7.54054	0.8861	31	Cpx 2 KO (1f)	671	88	31	Cpx2 KO (1g)	12.9	0.7	31
Xue 2007	17828276	Cplx1	Cpx1	complexin 1	Cplx	Cpx 1,2 DKO	1		140	2.4	4	4	1		9-14d	11.5	2.5	21	Cpx 1,2 DKO (1e)	3.30116	0.364865	32	Cpx 1,2 DKO (1f)	645	70	32	Cpx1/2 DKO (1g)	7	0.6	32
Xue 2007	17828276	Cplx1	Cpx1	complexin 1	Cplx	Cpx 1,2 DKO + Cpx 1 WT	1		140	2.4	4	4	1		9-14d	11.5	2.5	21	(Cpx 1,2 DKO) + Cpx 1 WT OE (1e)	8.06178	0.8861	32	(Cpx 1,2 DKO) + Cpx1 WT OE (1f)	754	91	32	(Cpx1/2 DKO) + Cpx1 WT OE (1g)	12.6	0.8	32
Xue 2007	17828276	Cplx1	Cpx1	complexin 1	Cplx	Cpx 1,2 DKO + Cpx 1 WT	0		140	2.4	4	4	1		9-14d	11.5	2.5	21					Cpx1/2 KO resued with CPX1 WT (normalized, assuming no effect on RRP)	1	0.314409	33	Cpx1/2 KO resued with CPX1 WT (S3)	9.2638	0.552147	33
Xue 2007	17828276	Cplx1	Cpx1	complexin 1	Cplx	Cpx 1,2 DKO + Cpx 1 WT(47-75)	1		140	2.4	4	4	1		9-14d	11.5	2.5	21					Cpx1/2 KO resued with CPX1(47-75) (normalized, assuming no effect on RRP)	1	0.314409	29	Cpx1/2 KO resued with CPX1(47-75) (S3)	6.25767	0.552147	29
Xue 2007	17828276	Cplx1	Cpx1	complexin 1	Cplx	Cpx 1,2 DKO + Cpx 1 WT (47-134)	2		140	2.4	4	4	1		9-14d	11.5	2.5	21					Cpx1/2 KO resued with CPX1(47-134) (normalized, assuming no effect on RRP)	1	0.314409	33	Cpx1/2 KO resued with CPX1(47-134) (S3)	7.23926	0.368098	33
Xue 2007	17828276	Cplx1	Cpx1	complexin 1	Cplx	Cpx 1,2 DKO + Cpx 1 WT (normalized to WT OE) (imputed for calculations)	0																(Cpx 1,2 DKO) + Cpx 1 WT OE (normalized, assuming no effect on RRP)	1	0.314409	10	(Cpx 1,2 DKO) + Cpx 1 WT OE (normalized to WT OE) (imputed for calculations)	1	0	10
Xue 2007	17828276	Cplx1	Cpx1	complexin 1	Cplx	Cpx 1,2 DKO + CPX1 D29V	1		140	2.4	4	4	1		9-14d	11.5	2.5	21					(Cpx 1,2 DKO) + CPX1 D29V (normalized, assuming no effect on RRP)	1	0.314409	35	(Cpx 1,2 DKO) + CPX1 D29V (4c) (normalized to WT OE)	0.922597	0.0498701	35
Xue 2007	17828276	Cplx1	Cpx1	complexin 1	Cplx	Cpx 1,2 DKO + CPX1R59H	2		140	2.4	4	4	1		9-14d	11.5	2.5	21					(Cpx 1,2 DKO) + CPX1R59H (normalized, assuming no effect on RRP)	1	0.314409	26	(Cpx 1,2 DKO) + CPX1R59H (4c) (normalized to WT OE)	0.763636	0.0997403	26
Xue 2007	17828276	Cplx1	Cpx1	complexin 1	Cplx	Cpx 1,2 DKO + CPX1R48L R59H	3		140	2.4	4	4	1		9-14d	11.5	2.5	21					(Cpx 1,2 DKO) + CPX1R48L R59H (normalized, assuming no effect on RRP)	1	0.314409	28	(Cpx 1,2 DKO) + CPX1R48L R59H (4c) (normalized to WT OE)	0.660779	0.0654545	28
Xue 2007	17828276	Cplx1	Cpx1	complexin 1	Cplx	Cpx 1,2 DKO + CPX1K69A Y70A	4		140	2.4	4	4	1		9-14d	11.5	2.5	21					(Cpx 1,2 DKO) + CPX1K69A Y70A (normalized, assuming no effect on RRP)	1	0.314409	62	(Cpx 1,2 DKO) + CPX1K69A Y70A (4c) (normalized to WT OE)	0.532987	0.0405195	62
Xue 2007	17828276	Cplx1	Cpx1	complexin 1	Cplx	Cpx 1,2DKO	5		140	2.4	4	4	1		9-14d	11.5	2.5	21					Cpx 1,2DKO (normalized, assuming no effect on RRP)	1	0.314409	282	Cpx 1,2DKO (4c) (normalized to WT OE)	0.554805	0.0249351	282
Xue 2007	17828276	Cplx1	Cpx1	complexin 1	Cplx	Cpx 1,2 DKO	6		140	2.4	4	4	1		9-14d	11.5	2.5	21					Cpx 1,2 DKO ( (normalized, assuming no effect on RRP)	1	0.314409	282	Cpx 1,2 DKO (5c) (normalized to WT OE)	0.550134	0.0257373	282
Xue 2007	17828276	Cplx1	Cpx1	complexin 1	Cplx	Cpx 1,2 DKO	7		140	2.4	4	4	1		9-14d	11.5	2.5	21					(Cpx 1,2 DKO) + CPX1 (27-134) (normalized, assuming no effect on RRP)	1	0.314409	84	(Cpx 1,2 DKO) + CPX1 (27-134) (4c) (normalized to WT OE)	0.56622	0.0289544	84
Xue 2007	17828276	Cplx1	Cpx1	complexin 1	Cplx	Cpx 1,2 DKO + CPX1 (27-134) L41P	8		140	2.4	4	4	1		9-14d	11.5	2.5	21					(Cpx 1,2 DKO) + CPX1 (27-134) L41P (normalized, assuming no effect on RRP)	1	0.314409	32	(Cpx 1,2 DKO) + CPX1 (27-134) L41P (4c) (normalized to WT OE)	0.746381	0.0546917	32
Xue 2007	17828276	Cplx1	Cpx1	complexin 1	Cplx	Cpx 1,2 DKO + CPX1 (41-134)	9		140	2.4	4	4	1		9-14d	11.5	2.5	21					(Cpx 1,2 DKO) + CPX1 (41-134) (normalized, assuming no effect on RRP)	1	0.314409	69	(Cpx 1,2 DKO) + CPX1 (41-134) (4c) (normalized to WT OE)	0.749598	0.0418231	69
Xue 2007	17828276	Cplx1	Cpx1	complexin 1	Cplx	Cpx 1,2 DKO + CPX1 (47-134)	10		140	2.4	4	4	1		9-14d	11.5	2.5	21					(Cpx 1,2 DKO) + CPX1 (47-134) (normalized, assuming no effect on RRP)	1	0.314409	33	(Cpx 1,2 DKO) + CPX1 (47-134) (4c) (normalized to WT OE)	0.801072	0.0450402	33
Xue 2007	17828276	Cplx1	Cpx1	complexin 1	Cplx	WT + Cpx1 WT (imputed for calculations)	0																WT + Cpx1 WT OE (normalized, assuming no effect on RRP)	1	0.314409	10	WT + Cpx1 WT OE (normalized, assuming no effect on RRP)	1	0	10
Xue 2007	17828276	Cplx1	Cpx1	complexin 1	Cplx	WT + Cpx1(27-134)	1		140	2.4	4	4	1		9-14d	11.5	2.5	21					WT + Cpx1(27-134) OE (normalized, assuming no effect on RRP)	1	0.314409	80	WT + Cpx1(27-134) OE (normalized, assuming no effect on RRP)	0.676364	0.0509091	80
Xue 2007	17828276	Cplx1	Cpx1	complexin 1	Cplx	WT + Cpx1 (27-134) K69A Y70A	2		140	2.4	4	4	1		9-14d	11.5	2.5	21					WT + Cpx1 (27-134) K69A Y70A OE (normalized, assuming no effect on RRP)	1	0.314409	34	WT + Cpx1 (27-134) K69A Y70A OE (normalized, assuming no effect on RRP)	1.01818	0.0945455	34
Xue 2007	17828276	Cplx1	Cpx1	complexin 1	Cplx	WT + Cpx1 (41-134)	3		140	2.4	4	4	1		9-14d	11.5	2.5	21					WT + Cpx1 (41-134) OE (6a) (normalized to WT OE)	1	0.314409	40	WT + Cpx1 (41-134) OE (normalized, assuming no effect on RRP)	1.01091	0.0690909	40
Xue 2007	17828276	Cplx1	Cpx1	complexin 1	Cplx	WT + Cpx1 (41-134) L41P	4		140	2.4	4	4	1		9-14d	11.5	2.5	21					WT + Cpx1 (41-134) L41P OE (6a) (normalized to WT OE)	1	0.314409	34	WT + Cpx1 (41-134) L41P OE (normalized, assuming no effect on RRP)	0.898182	0.0836364	34
Xue 2007	17828276	Cplx1	Cpx1	complexin 1	Cplx	Syt1 KO + EGFP	0		140	2.4	4	4	1		9-14d	11.5	2.5	21	Synaptotagmin1 KO + EGFP OE (7b)	0.315897	0.0502564	45	Syt1 KO + EGFP OE (7d)				Syt1 KO + EGFP OE (7d)	5.44081	0.544081	45
Xue 2007	17828276	Cplx1	Cpx1	complexin 1	Cplx	Syt1 KO + Cpx1 WT	1		140	2.4	4	4	1		9-14d	11.5	2.5	21	Synaptotagmin1 KO + Complexin1 OE (7b)	0.34359	0.0574359	48	(Syt1 KO + EGFP OE ) Syt1 KO + Cpx1 WT OE (7d)				(Syt1 KO + EGFP OE ) Syt1 KO + Cpx1 WT OE (7d)	4.59446	0.36272	46
Xue 2007	17828276	Cplx1	Cpx1	complexin 1	Cplx	Syt1 KO + Cpx1(27-134) (disrupts Cpx function but not SNARE binding)	1		140	2.4	4	4	1		9-14d	11.5	2.5	21	Synaptotagmin1 KO + Complexin1(27-134) OE (7b)	0.109744	0.0235897	47	(Syt1 KO + Cpx1 WT OE) Syt1 KO + Cpx1(27-134) OE (7d)				(Syt1 KO + Cpx1 WT OE) Syt1 KO + Cpx1(27-134) OE (7d)	2.10076	0.241814	47
Xue 2008	18505837					WT	0		140	2.4	2	4	0.5		8-14d	11	3	21	WT (2c)	1	0	33	WT (table s1)	930	90	33	WT (2d)	1	0.0921429	33	WT (table s1)	5.6	0.8	28
Xue 2008	18505837	Cplx3	Cpx3	complexin 3	Cplx	Cpx3 KO	1		140	2.4	2	4	0.5		8-14d	11	3	21	Cpx3 KO (2c) normalized to WT	1.00909	0.182517	30	Cpx3 KO (table s1)	950	140	30	Cpx3 KO (2d) (normalized to WT)	1.01604	0.113369	30	Cpx3 KO (table s1)	4.7	0.7	25
Xue 2008	18505837	Cplx2	Cpx2	complexin 2	Cplx	Cpx3 KO	0		140	2.4	2	4	0.5		8-14d	11	3	21	Cpx3 KO (2c)	1	0	55	Cpx3 KO (table s1)	1080	120	55	Cpx3 KO (2d)	1	0.06	55	Cpx3 KO (table s1)	4.3	0.5	52
Xue 2008	18505837	Cplx2	Cpx2	complexin 2	Cplx	Cpx2,3 DKO	1		140	2.4	2	4	0.5		8-14d	11	3	21	Cpx2,3 DKO (2c) normalized to cntrl	1.04056	0.134266	53	Cpx2,3 DKO (table s1)	1040	140	53	Cpx2,3 DKO (2d) (normalized to control)	1.06952	0.0641711	53	Cpx2,3 DKO (table s1)	5.9	0.7	53
Xue 2008	18505837	Cplx1	Cpx1	complexin 1	Cplx	Control (Cpx2-/-, 3+/+,+/-,-/-)	0		140	2.4	2	4	0.5		8-14d	11	3	21	Control (Cpx2-/-, 3+/+,+/-,-/-) (3c)	6.04329	0.502165	85	Control (Cpx2-/-, 3+/+,+/-,-/-) (table s1)	820	60	124	Control (Cpx2-/-, 3+/+,+/-,-/-) (3e)	7.79268	0.402439	85	Control (Cpx2-/-, 3+/+,+/-,-/-) (table s1)	4.4	0.4	111
Xue 2008	18505837	Cplx1	Cpx1	complexin 1	Cplx	Cpx1,2 DKO	1		140	2.4	2	4	0.5		8-14d	11	3	21	(Cpx2-/-, 3+/+,+/-,-/-) Cpx1,2 DKO (3c)	1.80087	0.138528	81	(Cpx2-/-, 3+/+,+/-,-/-) Cpx1,2 DKO (table s1)	840	60	119	(Cpx2-/-, 3+/+,+/-,-/-) Cpx1,2 DKO (3e)	3.53049	0.310976	81	(Cpx2-/-, 3+/+,+/-,-/-) Cpx1,2 DKO (table s1)	2.9	0.3	114
Xue 2008	18505837	Cplx1	Cpx1	complexin 1	Cplx	Control (Cpx2-/-, 3+/+,+/-,-/-)	0		140	2.4	2	4	0.5		8-14d	11	3	21	Control (Cpx2-/-, 3+/+,+/-,-/-) (3c)	6.04329	0.502165	85	Control (Cpx2-/-, 3+/+,+/-,-/-) (table s1)	870	60	127	Control (Cpx2-/-, 3+/+,+/-,-/-) (3e)	7.79268	0.402439	85	Control (Cpx2-/-, 3+/+,+/-,-/-) (table s1)	4.9	0.4	114
Xue 2008	18505837	Cplx1	Cpx1	complexin 1	Cplx	Cpx1,2,3 TKO	1		140	2.4	2	4	0.5		8-14d	11	3	21	(Cpx2-/-, 3+/+,+/-,-/-) Cpx1,2,3 TKO (3c)	2.11255	0.17316	85	(Cpx2-/-, 3+/+,+/-,-/-) Cpx1,2,3 TKO (table s1)	850	60	129	(Cpx2-/-, 3+/+,+/-,-/-) Cpx1,2,3 TKO (3e)	3.62195	0.347561	85	(Cpx2-/-, 3+/+,+/-,-/-) Cpx1,2,3 TKO (table s1)	3.3	0.4	123
Xue 2008b	18953334	Syt1		synaptotagmin I	Syt	Syt1 KO	-1		140	2.4	2	4	0.5		8-12d	10	2	21	Syt1 KO (2c) (Charge pC)	7.9	1.1	42	Syt1 KO (normalized to resque with Syt1 WT, not shown)	1	0.314409	42	Syt1 KO (3a)	1.50685	0.117417	42
Xue 2008b	18953334	Syt1		synaptotagmin I	Syt	Syt1 KO + Syt1 WT	0		140	2.4	2	4	0.5		8-12d	10	2	21	Syt1 KO + Syt1 WT (2c) (Charge pC)	60.8	7.4	38	Syt1 KO + Syt1 WT (normalized to resque with Syt1 WT, not shown)	1	0.314409	38	Syt1 KO + Syt1 WT (3a)	7.72994	0.74364	38
Xue 2008b	18953334	Syt1		synaptotagmin I	Syt	Syt1 KO + Syt1 R398Q (Syt1 R398Q disrupts Ca-independent bottom face of the C2B domain involved in lipid mixing)	1		140	2.4	2	4	0.5		8-12d	10	2	21	Syt1 KO + Syt1 R398Q (2c) (Charge pC)	6.8	1.6	36	Syt1 KO + Syt1 R398Q (normalized to resque with Syt1 WT, not shown)	1	0.314409	36	Syt1 KO + Syt1 R398Q (3a)	0.74364	0.156556	36
Xue 2008b	18953334	Syt1		synaptotagmin I	Syt	Syt1 KO + Syt1 R399Q (Syt1 R399Q disrupts Ca-independent bottom face of the C2B domain involved in lipid mixing)	2		140	2.4	2	4	0.5		8-12d	10	2	21	Syt1 KO + Syt1 R399Q (2c) (Charge pC)	7.3	1.9	41	Syt1 KO + Syt1 R399Q (normalized to resque with Syt1 WT, not shown)	1	0.314409	41	Syt1 KO + Syt1 R399Q (3a)	1.03718	0.136986	41
Xue 2008b	18953334	Syt1		synaptotagmin I	Syt	Syt1 KO + Syt1 R398Q R399Q (Syt1 R398Q R399Q disrupts Ca-independent bottom face of the C2B domain involved in lipid mixing)	3		140	2.4	2	4	0.5		8-12d	10	2	21	Syt1 KO + Syt1 R398Q R399Q (2c) (Charge pC)	9.1	2.2	39	Syt1 KO + Syt1 R398Q R399Q (normalized to resque with Syt1 WT, not shown)	1	0.314409	39	Syt1 KO + Syt1 R398Q R399Q (3a)	1.17417	0.136986	39
Xue 2009	19914185	Cplx1	Cpx1	complexin 1	Cplx	Cplx1,2,3 TKO	-1		140	2.4	2	4	0.5		9-14d	11.5	2.5	23	Cplx1,2,3 TKO (1d)	2.68786	0.364162	35		11.3307	0.998043	32	Cplx1,2,3 TKO (1f)	2.69583	0.322068	35	Cplx1,2,3 TKO (1g)	6.6498	0.668016	33
Xue 2009	19914185	Cplx1	Cpx1	complexin 1	Cplx	Cplx1,2,3 TKO + Cpx1 (mouse WT cpx1)	0		140	2.4	2	4	0.5		9-14d	11.5	2.5	23	(Cplx1,2,3 TKO)+Cpx1 (mouse WT cpx1) (1d)	7.19653	1.23121	36	(Cplx1,2,3 TKO)+Cpx1 (mouse WT cpx1) (1e, x1000 vesicles	10.9491	0.851272	31	(Cplx1,2,3 TKO)+Cpx1 (mouse WT cpx1) (1f)	5.24851	0.45328	36	(Cplx1,2,3 TKO)+Cpx1 (mouse WT cpx1) (1g)	11.0223	1.24494	31
Xue 2009	19914185	Cplx1	Cpx1	complexin 1	Cplx	Cplx1,2,3 TKO + dmCpx (drosphila mutant)	1		140	2.4	2	4	0.5		9-14d	11.5	2.5	23	(Cplx1,2,3 TKO)+dmCpx (drosphila mutant) (1d)	0.0693642	0.0520231	39	(Cplx1,2,3 TKO)+dmCpx (drosphila mutant) (1e, x1000 vesicles	11.8591	1.35029	27	(Cplx1,2,3 TKO)+dmCpx (drosphila mutant) (1f)	0.0477137	0.0357853	39	(Cplx1,2,3 TKO)+dmCpx (drosphila mutant) (1g)	0.303644	0.0607287	38
Xue 2009	19914185					WT+EGFP	0	2	140	2.4	2	4	0.5		9-14d	11.5	2.5	23	WT+EGFP (2e)	6.4	0.956863	23	WT+EGFP (2d)	995.591	132.265	23	WT+EGFP (2e)	7.27888	0.788845	23	WT+EGFP (2j)	8	1.08911	24
Xue 2009	19914185	Cplx1	Cpx1	complexin 1	Cplx	WT+Cpx1	1		140	2.4	2	4	0.5		9-14d	11.5	2.5	23	(WT)+Cpx1 (2e)	5.11373	0.737255	25	(WT)+Cpx1 (2d)	942.685	60.1202	25	(WT)+Cpx1 (2e)	6.36454	0.663347	25	(WT)+Cpx1 (2j)	7.24752	0.910891	23
Xue 2009	19914185	Cplx1	Cpx1	complexin 1	Cplx	WT+dmCpx	2		140	2.4	2	4	0.5		9-14d	11.5	2.5	23	(WT)+dmCpx (2e)	0.972549	0.188235	29	(WT)+dmCpx (2d)	942.685	84.1683	29	(WT)+dmCpx (2e)	0.986056	0.197211	29	(WT)+dmCpx (2j)	1.14851	0.356436	26
Xue 2009	19914185	Cplx1	Cpx1	complexin 1	Cplx	Cplx1,2,3 TKO	0		140	2.4	2	4	0.5		9-14d	11.5	2.5	23					Cplx1,2,3 TKO (imputed, no effect on RRP)	1	0.314409		Cplx1,2,3 TKO (3b, normalized)	1	0.0846024	79	Cplx1,2,3 TKO (3c, normalized)	1	0.0955631	82
Xue 2009	19914185	Cplx1	Cpx1	complexin 1	Cplx	Cplx1,2,3 TKO + Cpx1 (mouse WT cpx1)	1		140	2.4	2	4	0.5		9-14d	11.5	2.5	23					(Cplx1,2,3 TKO)+Cpx1 (mouse WT cpx1) (imputed, no effect on RRP)	1	0.314409		(Cplx1,2,3 TKO)+Cpx1 (mouse WT cpx1) (3b, normalized)	2.21658	0.118443	82	(Cplx1,2,3 TKO)+Cpx1 (mouse WT cpx1) (3c, normalized)	1.51712	0.123288	76
Xue 2009	19914185	Cplx1	Cpx1	complexin 1	Cplx	Cplx1,2,3 TKO	0		140	2.4	2	4	0.5		9-14d	11.5	2.5	23					Cplx1,2,3 TKO (imputed, no effect on RRP)	1	0.314409		Cplx1,2,3 TKO (3b, normalized)	1	0.109983	55	Cplx1,2,3 TKO (3c, normalized)	1	0.0955631	51
Xue 2009	19914185	Cplx1	Cpx1	complexin 1	Cplx	Cplx1,2,3 TKO + dmCpx (drosphila mutant)	1		140	2.4	2	4	0.5		9-14d	11.5	2.5	23					(Cplx1,2,3 TKO)+dmCpx (drosphila mutant) (imputed, no effect on RRP)	1	0.314409		(Cplx1,2,3 TKO)+dmCpx (drosphila mutant) (3b, normalized)	0.0126904	0.0211506	55	(Cplx1,2,3 TKO)+dmCpx (drosphila mutant)(3c, normalized)	0.0445205	0.0136986	48
Xue 2009	19914185	Cplx1	Cpx1	complexin 1	Cplx	Cplx1,2,3 TKO	0		140	2.4	2	4	0.5		9-14d	11.5	2.5	23					Cplx1,2,3 TKO (imputed, no effect on RRP)	1	0.314409		Cplx1,2,3 TKO (3b, normalized)	1	0.156514	18	Cplx1,2,3 TKO (3c, normalized)	1	0.194539	18
Xue 2009	19914185	Cplx1	Cpx1	complexin 1	Cplx	Cplx1,2,3 TKO + dmCpx K75A, Y76A	1		140	2.4	2	4	0.5		9-14d	11.5	2.5	23					(Cplx1,2,3 TKO)+dmCpx K75A, Y76A (imputed, no effect on RRP)	1	0.314409		(Cplx1,2,3 TKO)+dmCpx K75A, Y76A (3b, normalized)	0.651438	0.071912	21	(Cplx1,2,3 TKO)+dmCpx K75A, Y76A (3c, normalized)	0.876712	0.178082	18
Xue 2009	19914185	Cplx1	Cpx1	complexin 1	Cplx	Cplx1,2,3 TKO	0		140	2.4	2	4	0.5		9-14d	11.5	2.5	23					Cplx1,2,3 TKO (imputed, no effect on RRP)	1	0.314409		Cplx1,2,3 TKO (3b, normalized)	1	0.114213	36	Cplx1,2,3 TKO (3c, normalized)	1	0.122867	32
Xue 2009	19914185	Cplx1	Cpx1	complexin 1	Cplx	Cplx1,2,3 TKO + dmCpx 1-53-Cplx1 48-70-dmCplx 77-143	1		140	2.4	2	4	0.5		9-14d	11.5	2.5	23					(Cplx1,2,3 TKO)+dmCpx 1-53-Cplx1 48-70-dmCplx 77-143 (imputed, no effect on RRP)	1	0.314409		(Cplx1,2,3 TKO)+dmCpx 1-53-Cplx1 48-70-dmCplx 77-143 (3b, normalized)	0.0169205	0.0126904	33	(Cplx1,2,3 TKO)+dmCpx 1-53-Cplx1 48-70-dmCplx 77-143 (3c, normalized)	0.0376712	0.00684932	27
Xue 2009	19914185	Cplx1	Cpx1	complexin 1	Cplx	Cplx1,2,3 TKO	0		140	2.4	2	4	0.5		9-14d	11.5	2.5	23					Cplx1,2,3 TKO (imputed, no effect on RRP)	1	0.314409		Cplx1,2,3 TKO (3e, normalized)	1	0.134549	23	Cplx1,2,3 TKO (3f, normalized)	1	0.182796	23
Xue 2009	19914185	Cplx1	Cpx1	complexin 1	Cplx	Cplx1,2,3 TKO + dmCplx 1-83	1		140	2.4	2	4	0.5		9-14d	11.5	2.5	23					dmCplx 1-83 (imputed, no effect on RRP)	1	0.314409		dmCplx 1-83 (3e, normalized)	0.701906	0.0909879	23	dmCplx 1-83 (3f, normalized)	1.23077	0.182469	21
Xue 2009	19914185	Cplx1	Cpx1	complexin 1	Cplx	Cplx1,2,3 TKO	0		140	2.4	2	4	0.5		9-14d	11.5	2.5	23					Cplx1,2,3 TKO (imputed, no effect on RRP)	1	0.314409		Cplx1,2,3 TKO (3e, normalized)	1	0.0998264	24	Cplx1,2,3 TKO (3f, normalized)	1	0.164875	24
Xue 2009	19914185	Cplx1	Cpx1	complexin 1	Cplx	Cplx1,2,3 TKO + dmCplx 1-76-Cplx1 71-134	1		140	2.4	2	4	0.5		9-14d	11.5	2.5	23					dmCplx 1-76-Cplx1 71-134 (imputed, no effect on RRP)	1	0.314409		dmCplx 1-76-Cplx1 71-134 (3e, normalized)	0.831889	0.116984	22	dmCplx 1-76-Cplx1 71-134 (3f, normalized)	0.193202	0.0644007	20
Xue 2009	19914185	Cplx1	Cpx1	complexin 1	Cplx	Cplx1,2,3 TKO	0		140	2.4	2	4	0.5		9-14d	11.5	2.5	23					Cplx1,2,3 TKO (imputed, no effect on RRP)	1	0.314409		Cplx1,2,3 TKO (3e, normalized)	1	0.0911458	25	Cplx1,2,3 TKO (3f, normalized)	1	0.143369	22
Xue 2009	19914185	Cplx1	Cpx1	complexin 1	Cplx	Cplx1,2,3 TKO + dmCplx C140S	1		140	2.4	2	4	0.5		9-14d	11.5	2.5	23					dmCplx C140S (imputed, no effect on RRP)	1	0.314409		dmCplx C140S (3e, normalized)	0.732236	0.0476603	28	dmCplx C140S (3f, normalized)	0.783542	0.110912	24
Xue 2009	19914185	Cplx1	Cpx1	complexin 1	Cplx	Cplx1,2,3 TKO	0		140	2.4	2	4	0.5		9-14d	11.5	2.5	23					Cplx1,2,3 TKO (imputed, no effect on RRP)	1	0.314409		Cplx1,2,3 TKO (3e, normalized)	1	0.104167	29	Cplx1,2,3 TKO (3f, normalized)	1	0.143369	29
Xue 2009	19914185	Cplx1	Cpx1	complexin 1	Cplx	Cplx1,2,3 TKO + dmCplx 1-76-Cplx3 81-158	1		140	2.4	2	4	0.5		9-14d	11.5	2.5	23					dmCplx 1-76-Cplx3 81-158 (imputed, no effect on RRP)	1	0.314409		dmCplx 1-76-Cplx3 81-158 (3e, normalized)	2.04073	0.12565	27	dmCplx 1-76-Cplx3 81-158 (3f, normalized)	0.969589	0.168157	24
Xue 2009	19914185	Cplx1	Cpx1	complexin 1	Cplx	Cplx1,2,3 TKO	0		140	2.4	2	4	0.5		9-14d	11.5	2.5	23					Cplx1,2,3 TKO (imputed, no effect on RRP)	1	0.314409		Cplx1,2,3 TKO (3h, normalized)	1	0.117329	26	Cplx1,2,3 TKO (3i, normalized)	1	0.107266	25
Xue 2009	19914185	Cplx1	Cpx1	complexin 1	Cplx	Cplx1,2,3 TKO + dmCplx 54-143	1		140	2.4	2	4	0.5		9-14d	11.5	2.5	23					(Cplx1,2,3 TKO)+dmCplx 54-143 (imputed, no effect on RRP)	1	0.314409		(Cplx1,2,3 TKO)+dmCplx 54-143 (3h, normalized)	0.483725	0.0406872	26	(Cplx1,2,3 TKO)+dmCplx 54-143 (3i, normalized)	1.22625	0.162349	26
Xue 2009	19914185	Cplx1	Cpx1	complexin 1	Cplx	Cplx1,2,3 TKO	0		140	2.4	2	4	0.5		9-14d	11.5	2.5	23					Cplx1,2,3 TKO (imputed, no effect on RRP)	1	0.314409		Cplx1,2,3 TKO (3h, normalized)	1	0.112816	31	Cplx1,2,3 TKO (3i, normalized)	1	0.124567	30
Xue 2009	19914185	Cplx1	Cpx1	complexin 1	Cplx	Cplx1,2,3 TKO + Cplx1 1-47-dmCplx 54-143	1		140	2.4	2	4	0.5		9-14d	11.5	2.5	23					(Cplx1,2,3 TKO)+Cplx1 1-47-dmCplx 54-143 (imputed, no effect on RRP)	1	0.314409		(Cplx1,2,3 TKO)+Cplx1 1-47-dmCplx 54-143 (3h, normalized)	0.266727	0.0271248	29	(Cplx1,2,3 TKO)+Cplx1 1-47-dmCplx 54-143 (3i, normalized)	0.265976	0.0656304	27
Xue 2009	19914185	Cplx1	Cpx1	complexin 1	Cplx	Cplx1,2,3 TKO	0		140	2.4	2	4	0.5		9-14d	11.5	2.5	23					Cplx1,2,3 TKO (imputed, no effect on RRP)	1	0.314409		Cplx1,2,3 TKO (3h, normalized)	1	0.130866	25	Cplx1,2,3 TKO (3i, normalized)	1	0.145329	26
Xue 2009	19914185	Cplx1	Cpx1	complexin 1	Cplx	Cplx1,2,3 TKO + dmCplx 17-143	1		140	2.4	2	4	0.5		9-14d	11.5	2.5	23					(Cplx1,2,3 TKO)+dmCplx 17-143 (imputed, no effect on RRP)	1	0.314409		(Cplx1,2,3 TKO)+dmCplx 17-143 (3h, normalized)	0.0361664	0.0135624	26	(Cplx1,2,3 TKO)+dmCplx 17-143 (3i, normalized)	0.0587219	0.0276339	21
Xue 2009	19914185	Cplx1	Cpx1	complexin 1	Cplx	Cplx1,2,3 TKO	0		140	2.4	2	4	0.5		9-14d	11.5	2.5	23					Cplx1,2,3 TKO (imputed, no effect on RRP)	1	0.314409		Cplx1,2,3 TKO (3h, normalized)	1	0.162455	15	Cplx1,2,3 TKO (3i, normalized)	1	0.197232	17
Xue 2009	19914185	Cplx1	Cpx1	complexin 1	Cplx	Cplx1,2,3 TKO + Cplx11-15-dmCplx 17-143	1		140	2.4	2	4	0.5		9-14d	11.5	2.5	23					(Cplx1,2,3 TKO)+Cplx11-15-dmCplx 17-143 (imputed, no effect on RRP)	1	0.314409		(Cplx1,2,3 TKO)+Cplx11-15-dmCplx 17-143 (3h, normalized)	0.0316456	0.0135624	22	(Cplx1,2,3 TKO)+Cplx11-15-dmCplx 17-143 (3i, normalized)	0.0621762	0.0172712	20
Xue 2009	19914185	Cplx1	Cpx1	complexin 1	Cplx	Cplx1,2,3 TKO	-1		140	2.4	2	4	0.5		9-14d	11.5	2.5	23					Cplx1,2,3 TKO (imputed, no effect on RRP)	1	0.314409		Cplx1,2,3 TKO (4c)	1.96061	0.210066	31	Cplx1,2,3 TKO (4f)	5.01099	0.747253	27
Xue 2009	19914185	Cplx1	Cpx1	complexin 1	Cplx	Cplx1,2,3 TKO + Cplx1 wt	0		140	2.4	2	4	0.5		9-14d	11.5	2.5	23					(Cplx1,2,3 TKO)+Cplx1 wt (imputed, no effect on RRP)	1	0.314409		(Cplx1,2,3 TKO)+Cplx1 wt (4c)	5.91685	0.507659	27	(Cplx1,2,3 TKO)+Cplx1 wt (4f)	7.69231	0.835165	27
Xue 2009	19914185	Cplx1	Cpx1	complexin 1	Cplx	Cplx1,2,3 TKO + Cplx1 16-134	1		140	2.4	2	4	0.5		9-14d	11.5	2.5	23					(Cplx1,2,3 TKO)+Cplx1 16-134 (imputed, no effect on RRP)	1	0.314409		(Cplx1,2,3 TKO)+Cplx1 16-134 (4c)	2.2407	0.245077	34	(Cplx1,2,3 TKO)+Cplx1 16-134 (4f)	0.923077	0.175824	27
Xue 2009	19914185	Cplx1	Cpx1	complexin 1	Cplx	Cplx1,2,3 TKO + dmCplx 1-16-Cplx1 16-134	2		140	2.4	2	4	0.5		9-14d	11.5	2.5	23					(Cplx1,2,3 TKO)+dmCplx 1-16-Cplx1 16-134 (imputed, no effect on RRP)	1	0.314409		(Cplx1,2,3 TKO)+dmCplx 1-16-Cplx1 16-134 (4c)	6.14442	0.297593	32	(Cplx1,2,3 TKO)+dmCplx 1-16-Cplx1 16-134 (4f)	16.5714	1.31868	25
Yamaguchi 2002	18953334					WT	0	2	137	4	2	1	2		8-13d	10.5	2.5	21	WT (1b and p2 in text)	5.111	0.6	28	WT (6d)	516	113	4	WT (6d)	4	1	4	WT (3d) (45.7 or 34.3 fig and text disagree)	34.3	5.7	9
Yamaguchi 2002	18953334	Madd	Rab3GEP	MAP-kinase activating death domain	Madd	Rab3GEP KO	1		137	4	2	1	2		8-13d	10.5	2.5	21	Rab3GEP-/- KO (1b and p2 in text)	1.135	0.19	34	Rab3GEP-/- KO (6d)	540	102	4	Rab3GEP-/- KO (6d)	1.3	0.3	4	Rab3GEP-/- KO (3d)	24.1	3.4	7
