# Supplementary material for: Molecular Machines in the Synapse: Overlapping Protein Sets Control Distinct Steps in Neurosecretion
Source: PLoS Comput Biol. 2012 Apr 5;8(4):e1002450. doi: 10.1371/journal.pcbi.1002450 (PMC3320570; doi:10.1371/journal.pcbi.1002450)
Supplement: Table S2 — Excel file with clustering results for 121 genetic perturbations: file contains sheets sorted by gene name, cluster, and author. Column description: (A) name of first author on publication, (B) Pubmed ID, (C) abbreviated NCBI name of the perturbed gene or applied compound, (D) alias used in the publication if different from the NCBI gene name, (E) full NCBI gene name, (F) name of the gene family to which the perturbed gene (isoform) belongs, (G) description of the perturbation, (H) description of the control group to which the perturbation is normalized, (I) row index in the presynaptic gene database (Table S1) of the perturbation, (J) row index in the presynaptic gene database of the control group, (K) index of perturbation in the co-occurrence matrix (Figure 3), (L-O) synaptic variables normalized to control, (P-W) log2 transformed normalized synaptic variables with log2 transformed SEM of the normalized variables, (X-Z) probabilities for clusters 1–3, (AB) entropy measure for cluster specificity calculated from the cluster probabilities using eq. 13, (AD) RMS calculated from the log2 transformed normalized data using eq. 12. (XLS) [file pcbi.1002450.s009.xls]

## Sheet: Sorted by author
General information								Indices			Normalized synaptic parameters				Log2 transformed ratios and SEMs								Cluster probabilities					Entropy & RMS
Author	Pubmed ID	Gene/Compound	Alias in Paper	Full name	Gene family	Perturbation	Normalized to	Perturbation index	Normalized to index	Index Cooc. matrix	Ap/Ac	RRPp/RRPc	Pv,p/Pv,c	Fp/Fc	log2(Ap/Ac)	log2(Ap/Ac) SEM	log2(RRPp/RRPc)	log2(RRPp/RRPc) SEM	log2(Pv,p/Pv,c)	log2(Pv,p/Pv,c) SEM	log2(Fp/Fc)	log2(Fp/Fc) SEM	P Cl1	P Cl2	P Cl3	P nonclustered	Winning Cl	Entropy	RMS
"Adamcio 2008"	18782446	"EPO"		"Erythropoietin"	"EPO"	"WT+10^-4 uM EPO"	"WT"	4	3	35	0.651885	0.609702	1.14326	0.54798	-0.617311	0.18997	-0.713823	0.292546	0.193152	0.206244	-0.867805	0.308084	-1.282e-16	0.87522	0.12478	1	2	0.376342	0.556155
"Altrock 2003"	12628169	"Bsn"		"bassoon"	"Bsn"	"Bassoon KO "	"WT "	6	5	32	0.536232	0.525683	1.31481	Nan	-0.899071	0.408226	-0.927735	0.380346	0.39486	0.226469	Nan	0	-1.1079e-32	0.72004	0.27996	1	2	0.592916	0.779943
"Augustin 1999"	10440375	"Unc13a"	"Munc13-1"	"unc-13 homolog A"	"Unc13"	"M13-1 KO"	"WT"	11	9	8	0.0769231	0.112	Nan	0.0517241	-3.70044	0.45321	-3.15843	0.600439	Nan	0	-4.27302	0.755287	-4.1778e-34	0.80822	0.19178	1	2	0.488794	3.44013
"Basu 2005"	16228007	"Unc13a"	"Munc13-1"	"unc-13 homolog A"	"Unc13"	"M13-1/2 DKO "	"M13-1/2 DKO + M13-1 WT "	12	13	11	0.0506058	0.0283861	Nan	Nan	-4.30455	0.262953	-5.13867	0.416626	Nan	0	Nan	0	-5.3511e-32	0.89952	0.10048	1	2	0.326136	4.74
"Basu 2005"	16228007	"Unc13a"	"Munc13-1"	"unc-13 homolog A"	"Unc13"	"M13-1/2 DKO + M13-1 MHD1-2 domains (M13 homology domains) "	"M13-1/2 DKO + M13-1 WT "	15	13	24	0.0449038	0.0316302	Nan	Nan	-4.47702	0.362414	-4.98255	0.410228	Nan	0	Nan	0	-1.282e-16	0.88921	0.11079	1	2	0.348164	4.73654
"Basu 2005"	16228007	"Unc13a"	"Munc13-1"	"unc-13 homolog A"	"Unc13"	"M13-1/2 DKO + M13-1 MUN domain (autonomously folded_ alpa-helical module)"	"M13-1/2 DKO + M13-1 WT "	14	13	98	0.283678	0.51176	0.599725	Nan	-1.81767	0.256706	-0.966461	0.458247	-0.737627	0.559476	Nan	0	0.37212	0.35062	0.27726	1	1	1.09099	1.26255
"Basu 2007"	17267576	"PDBu"		"4beta -phorbol-12_ 13-dibutyrate"	"PDBu"	"M13-1 WT / M13-2 KO + 1uM PDBU "	"M13-1 WT / M13-2 KO"	19	16	94	Nan	0.995134	1.55263	2.64444	Nan	0	-0.00703755	0.408938	0.634716	0.254135	1.40296	0.317867	0.69692	0.06776	0.23532	1	1	0.774505	0.448839
"Basu 2007"	17267576	"PDBu"		"4beta -phorbol-12_ 13-dibutyrate"	"PDBu"	"M13-1H567K HT / M13-2 KO + 1uM PDBU (M13-1 H567K mimics PDBU activated state)"	"M13-1H567K HT / M13-2 KO (M13-1 H567K mimics PDBU activated state)"	20	17	59	Nan	1.01812	0.967742	1.71429	Nan	0	0.0259019	0.253615	-0.0473057	0.172787	0.777608	0.159068	0.49375	0.24062	0.26563	1	1	1.04336	0.0381362
"Basu 2007"	17267576	"PDBu"		"4beta -phorbol-12_ 13-dibutyrate"	"PDBu"	"M13-1H567K KI / M13-2 KO + 1uM PDBU([M13-1 H567K mimics PDBU activated state)"	"M13-1H567K KI / M13-2 KO (M13-1 H567K mimics PDBU activated state)"	21	18	88	Nan	1.07391	1.26389	1.125	Nan	0	0.102877	0.299993	0.33787	0.22505	0.169925	0.184214	0.62104	0.1453	0.23366	1	1	0.915831	0.249739
"Basu 2007"	17267576	"Unc13a"	"Munc13-1"	"unc-13 homolog A"	"Unc13"	"M13-1H567K HT / M13-2 KO (M13-1 H567K mimics PDBU activated state)"	"M13-1 WT / M13-2 KO"	17	16	31	0.908475	0.671533	1.63158	2.33333	-0.138482	0.438437	-0.57447	0.315138	0.706269	0.196122	1.22239	0.319583	0.030964	0.030628	0.93841	1	3	0.274015	0.531667
"Basu 2007"	17267576	"Unc13a"	"Munc13-1"	"unc-13 homolog A"	"Unc13"	"M13-1H567K HT / M13-2 KO + 1uM PDBU (M13-1 H567K mimics PDBU activated state)"	"M13-1 WT / M13-2 KO + 1uM PDBU "	22	19	54	Nan	0.687042	1.01695	1.51261	Nan	0	-0.541531	0.363647	0.0242475	0.236593	0.597035	0.155591	0.33021	0.42605	0.24374	1	2	1.07346	0.383304
"Basu 2007"	17267576	"Unc13a"	"Munc13-1"	"unc-13 homolog A"	"Unc13"	"M13-1H567K KI / M13-2 KO (M13-1 H567K mimics PDBU activated state)"	"M13-1 WT / M13-2 KO"	18	16	40	0.894915	0.559611	1.26316	2.66667	-0.160177	0.514209	-0.837505	0.329341	0.337035	0.193691	1.41504	0.317402	0.10341	0.36377	0.53282	1	3	0.937948	0.529359
"Basu 2007"	17267576	"Unc13a"	"Munc13-1"	"unc-13 homolog A"	"Unc13"	"M13-1H567K KI /M13-2 KO + 1uM PDBU (M13-1 H567K mimics PDBU activated state)"	"M13-1 WT / M13-2 KO + 1uM PDBU "	23	19	42	Nan	0.603912	1.02825	1.13445	Nan	0	-0.72759	0.385696	0.0401891	0.278775	0.181998	0.185013	0.22337	0.5515	0.22513	1	2	0.998706	0.515268
"Betz 2001"	11343654	"Unc13a"	"Munc13-1"	"unc-13 homolog A"	"Unc13"	"WT+M13-1(1-451) (M13-1(1-451) is the RIM1-binding N terminus)"	"WT "	29	28	14	0.302083	0.294118	Nan	Nan	-1.72698	0.385783	-1.76553	0.289318	Nan	0	Nan	0	-7.6175e-33	0.87077	0.12923	1	2	0.38492	1.74636
"Calakos 2004"	15207234	"Rims1"	"RIM1alpha"	"regulating synaptic membrane exocytosis 1"	"Rims1"	"Rim1 KO"	"WT"	47	46	15	0.539519	0.55	1.25148	0.860382	-0.890255	0.281465	-0.862496	0.174706	0.323634	0.274266	-0.216951	0.597042	-1.282e-16	0.86389	0.13611	1	2	0.397839	0.739638
"Chao 2007"	17920015	"Mecp2"		"methyl CpG binding protein 2"	"Mecp2"	"MeCP2 KO"	"WT"	55	54	29	0.545903	0.588511	0.956817	0.624606	-0.873283	0.244983	-0.764858	0.214996	-0.0636854	0.277896	-0.678982	0.155479	1.0806e-33	0.91979	0.080211	1	2	0.279283	0.671239
"Chao 2007"	17920015	"Mecp2"		"methyl CpG binding protein 2"	"Mecp2"	"Tg1 (MeCP2 KI_ double levels of Mecp2) "	"WT"	57	56	20	2.13777	2.05245	0.94621	1.57143	1.09611	0.209572	1.03735	0.270187	-0.0797673	0.12395	0.652077	0.265602	-7.7023e-33	0.94474	0.055264	1	2	0.213729	0.872525
"Cho 2008"	18094106	"Accn1"	"ASIC2"	"amiloride-sensitive cation channel 1"	"Accn"	"ASIC2 KO"	"WT"	60	58	55	1.06027	Nan	0.885714	Nan	0.0844371	0.298475	Nan	0	-0.175087	0.201796	Nan	0	0.46948	0.22426	0.30626	1	1	1.05265	0.13745
"Cho 2008"	18094106	"Accn2"	"ASIC1"	"amiloride-sensitive cation channel 2"	"Accn"	"ASIC1 KO"	"WT"	59	58	76	1.17534	0.830287	1.55714	Nan	0.233081	0.277672	-0.268318	0.343442	0.638901	0.278951	Nan	0	0.58425	0.062034	0.35371	1	1	0.854053	0.422104
"Custer 2006"	16436618	"Sv2a"		"synaptic vesicle glycoprotein 2 a"	"Sv2"	"SV2a/b DKO"	"SV2b KO"	66	65	58	0.627635	0.606687	1.12698	1.01914	-0.672003	0.120637	-0.720976	0.344358	0.172467	0.457483	0.0273505	0.623901	0.053407	0.79775	0.14885	1	2	0.620264	0.577679
"Fernandez-Chacon 2001"	11242035	"Syt1"		"synaptotagmin I"	"Syt"	"Syt-1 K236Q KI (Syt-1 K236Q has no change in Ca affinity)"	"WT (K236Q littermates) "	72	71	66	0.97	1.06	0.884615	Nan	-0.0439433	0.28259	0.0840643	0.42192	-0.176878	0.322198	Nan	0	0.498	0.22884	0.27316	1	1	1.03914	0.115879
"Fernandez-Chacon 2001"	11242035	"Syt1"		"synaptotagmin I"	"Syt"	"Syt-1 R233Q KI (Syt-1 R233Q has decreased Ca affinity)"	"WT (R233Q littermates) "	70	69	104	0.55	1.16	0.336691	1.31579	-0.862496	0.367231	0.214125	0.174118	-1.5705	0.264682	0.395929	0.762973	0.90833	0.031747	0.059923	1	1	0.365524	1.04183
"Fernandez-Chacon 2002"	12351718	"Syt1"		"synaptotagmin I"	"Syt"	"Syt1 D232N KI (Syt1 D232N has reduced Ca affinity)"	"WT (D232N littermates) "	74	73	63	0.972973	1.0853	1.07812	Nan	-0.0395284	0.338596	0.118093	0.344427	0.108524	0.245968	Nan	0	0.49208	0.24308	0.26485	1	1	1.04462	0.0953695
"Fernandez-Chacon 2002"	12351718	"Syt1"		"synaptotagmin I"	"Syt"	"Syt1 D238N KI (Syt1 D238N has reduced Ca affinity)"	"WT (D238N littermates) "	76	75	48	1.05882	0.764294	0.935484	Nan	0.0824622	0.41599	-0.3878	0.378571	-0.0962153	0.276441	Nan	0	0.46462	0.27935	0.25602	1	1	1.06123	0.235547
"Gerber 2008"	18703708	"Stx1a"		"syntaxin 1A"	"Stx1"	"Stx1A KO"	"WT"	93	92	51	1.03989	1.00582	0.971154	0.813333	0.0564254	0.180934	0.00837561	0.24336	-0.0422282	0.129517	-0.298081	0.195622	0.48072	0.24791	0.27136	1	1	1.05181	0.0409764
"Gerber 2008"	18703708	"Stx1b"		"syntaxin 1B"	"Stx1"	"open-Stx1B KI on StxA KO background"	"WT Stx1B on StxA KO background"	95	94	22	1.01436	0.638158	2.20225	1.39048	0.0205702	0.11637	-0.648015	0.226025	1.13898	0.0926974	0.475579	0.181385	0	0	1	1	3	5.5262e-11	0.756662
"Han 2006"	16950156	"Rgs2"		"regulator of G-protein signaling 2"	"Rgs"	"RGS2 KO"	"WT"	102	101	118	0.747356	1.14417	0.751185	0.923885	-0.420132	0.134826	0.194299	0.299197	-0.41276	0.161323	-0.114216	0.0756018	0.88457	0.047895	0.067534	1	1	0.436049	0.358066
"Jockusch 2007"	18022372	"Cadps"	"CAPS-1"	"Ca2+-dependent secretion activator"	"Cadps"	"CAPS1 KO"	"WT"	104	103	10	0.515152	0.422222	0.824623	0.444444	-0.956931	0.121848	-1.24393	0.198765	-0.278194	0.122102	-1.16993	0.394692	-7.851e-31	0.93353	0.066471	1	2	0.244412	0.920228
"Jockusch 2007"	18022372	"Cadps/Cadps2"	"CAPS-1/CAPS-2"	"Ca2+-dependent secretion activator/Ca2+-dependent activator protein for secretion 2"	"Cadps"	"CAPS1_2 DKO"	"WT"	106	103	13	0.272727	0.133333	0.963995	0.2	-1.87447	0.182595	-2.90689	0.497703	-0.0529019	0.121858	-2.32193	0.288984	-2.7562e-31	0.94597	0.05403	1	2	0.210215	1.9972
"Jockusch 2007"	18022372	"Cadps2"	"CAPS-2"	"Ca2+-dependent activator protein for secretion 2"	"Cadps"	"CAPS2 KO"	"WT"	105	103	9	0.818182	0.866667	1.14983	0.851852	-0.289507	0.10247	-0.206451	0.195806	0.201415	0.0586748	-0.231326	0.247198	-9.7218e-31	0.2966	0.7034	1	3	0.607956	0.235941
"Junge 2004"	15294163	"Unc13a"	"Munc13-1"	"unc-13 homolog A"	"Unc13"	"M13-1_2 DKO + M13 W464R (M13 W464R is M13-1 with impaired CaM binding)"	"M13-1_2 DKO + M13-1 WT"	132	131	75	1.19249	Nan	1.08	Nan	0.253975	0.205037	Nan	0	0.111031	0.198055	Nan	0	0.55899	0.25566	0.18534	1	1	0.986221	0.195999
"Junge 2004"	15294163	"Unc13a/Unc13b"	"Munc13-1/ubMunc13-2"	"unc-13 homolog A/unc-13 homolog B"	"Unc13"	" M13-1_2 DKO + M13 ub13-2"	"M13-1_2 DKO + M13-1 WT"	133	131	46	0.732394	Nan	0.986667	Nan	-0.449307	0.218957	Nan	0	-0.0193653	0.193299	Nan	0	0.41468	0.43547	0.14985	1	2	1.01147	0.318003
"Junge 2004"	15294163	"Unc13a/Unc13b"	"Munc13-1/ubMunc13-2"	"unc-13 homolog A/unc-13 homolog B"	"Unc13"	" M13-1_2 DKO + M13 W387R (M13 W387R is ubM13-2 with impaired CaM binding)"	"M13-1_2 DKO + M13-1 WT"	134	131	53	0.976526	Nan	1.09333	Nan	-0.0342699	0.208605	Nan	0	0.128733	0.233743	Nan	0	0.47717	0.2392	0.28363	1	1	1.05261	0.0941984
"Junge 2004"	15294163	"Unc13b"	"Munc13-1/ubMunc13-2"	"unc-13 homolog B"	"Unc13"	" M13-1_2 DKO + M13 W387R (M13 W387R is ubM13-2 with impaired CaM binding)"	" M13-1_2 DKO + M13 ub13-2"	135	133	79	1.33333	Nan	1.10811	Nan	0.415037	0.225821	Nan	0	0.148099	0.211276	Nan	0	0.57606	0.28397	0.13996	1	1	0.950425	0.3116
"Morales 2000 "	11055436	"LatA"		"Latrunculin A"	"LatA"	"WT + 20uM Latrunculin"	"WT"	144	143	68	1.25	1.04053	Nan	4.4	0.321928	0.42119	0.0573232	0.218881	Nan	0	2.1375	0.918079	0.52788	0.23292	0.2392	1	1	1.0188	0.231218
"Pang 2006"	17135417	"Syt1"		"synaptotagmin I"	"Syt"	"Syt1 D238N KI"	"Syt1 D232N KI"	163	162	41	0.827778	1.48841	0.555556	Nan	-0.272685	0.301757	0.57377	0.320841	-0.847997	0.23594	Nan	0	0.17036	0.0083563	0.82128	1	3	0.503196	0.611737
"Priller 2006"	16822978	"App"		"amyloid beta (A4) precursor protein"	"App"	"APP KO "	"WT"	165	164	12	1.7382	3.05037	Nan	2.375	0.797592	0.229995	1.60899	0.349477	Nan	0	1.24793	0.341724	-7.5099e-30	0.68643	0.31357	1	2	0.621927	1.26984
"Priller 2007"	17088253	"Psen1"	"PS1"	"presenilin 1"	"Psen"	" PS1 KI"	"WT "	173	172	45	0.885246	0.653317	1.00236	0.990037	-0.17585	0.260486	-0.614145	0.433466	0.00339858	0.378726	-0.0144451	0.389444	0.37731	0.36757	0.25512	1	1	1.08414	0.368831
"Priller 2007"	17088253	"Psen1"	"PS1"	"presenilin 1"	"Psen"	"non functional PS1 KI "	"WT "	174	172	39	0.590164	0.329288	1.04009	0.37609	-0.760812	0.233387	-1.60258	0.497038	0.0567144	0.540902	-1.41085	0.39245	2.5671e-33	0.89221	0.10779	1	2	0.34187	1.02475
"Priller 2009"	18077058	"App"		"amyloid beta (A4) precursor protein"	"App"	"APP23 KI"	"WT"	180	179	69	0.928962	1.07558	0.965079	0.895192	-0.106309	0.207943	0.105117	0.38285	-0.0512805	0.300221	-0.15973	0.312444	0.51346	0.23556	0.25098	1	1	1.02978	0.091252
"Priller 2009"	18077058	"App/Psen1"	"App/PS1"	"amyloid beta (A4) precursor protein/presenilin 1"	"App/Psen1"	"APP/PS1 KI (human PS and APP)"	"WT"	182	181	38	0.770492	0.439024	1.16514	0.737841	-0.376148	0.14408	-1.18763	0.397628	0.2205	0.318992	-0.438618	0.368295	0.014409	0.81729	0.1683	1	2	0.525902	0.730426
"Reim 2001"	11163241	"Cplx1"	"Cpx1"	"complexin 1"	"Cplx"	"Cpx I KO"	"WT "	184	183	84	0.987616	0.96063	0.938776	0.943662	-0.0179777	0.166598	-0.0579473	0.349797	-0.0911479	0.193579	-0.0836579	0.124244	0.49666	0.23797	0.26538	1	1	1.04127	0.0632166
"Reim 2001"	11163241	"Cplx1"	"Cpx1"	"complexin 1"	"Cplx"	"Cpx I/II DKO"	"Cpx II KO"	187	188	19	0.347826	1.02703	0.468085	0.987013	-1.52356	0.177971	0.0384741	0.255216	-1.09516	0.134451	-0.018859	0.0732139	0.92476	0.029412	0.045826	1	1	0.31733	1.08353
"Reim 2001"	11163241	"Cplx2"	"Cpx2"	"complexin 2"	"Cplx"	"Cpx II KO"	"WT"	186	185	52	0.914634	1.06283	1.10204	0.981395	-0.128733	0.198049	0.0879071	0.260902	0.140178	0.182286	-0.0270937	0.0814813	0.46363	0.24383	0.29253	1	1	1.06007	0.121037
"Rhee 2002"	11792326	"Unc13a"	"Munc13-1"	"unc-13 homolog A"	"Unc13"	"M13-1H567K KI (M13-1H567K mimics PDBU activation)"	"WT"	190	189	25	0.839655	0.557692	1.52174	0.880952	-0.252131	0.219291	-0.842459	0.313288	0.605721	0.166795	-0.182864	0.826371	-3.1114e-17	0.049542	0.95046	1	3	0.197163	0.616497
"Rhee 2002"	11792326	"Unc13a"	"Munc13-1"	"unc-13 homolog A"	"Unc13"	"Munc13-1_2 DKO + Munc13-1 H567K (M13-1H567K mimics PDBU activation)"	"M13-2 KO"	194	193	83	1.14394	Nan	1.36232	Nan	0.194011	0.411385	Nan	0	0.446064	0.175538	Nan	0	0.62527	0.070134	0.30459	1	1	0.842073	0.343958
"Rhee 2005"	16352718	"Syt1"		"synaptotagmin I"	"Syt"	"Syt1 KO + Syt1 C2A3W (Syt1 C2A3W has increased Ca affinity)"	"Syt1 KO + Syt1 WT "	196	195	16	0.821074	0.8	1.48276	1.28125	-0.284417	0.216176	-0.321928	0.296016	0.568284	0.1712	0.357552	0.333894	-1.6392e-17	0.052202	0.9478	1	3	0.204947	0.411289
"Rhee 2005"	16352718	"Syt1"		"synaptotagmin I"	"Syt"	"Syt1 KO + Syt1 C2B3W (Syt1 C2B3W has increased Ca affinity)"	"Syt1 KO + Syt1 WT "	197	195	28	0.864811	0.7	1.81034	1.625	-0.209543	0.173155	-0.514573	0.319314	0.856265	0.222394	0.70044	0.336398	0	0	1	1	3	5.5262e-11	0.589317
"Rhee 2005"	16352718	"Syt1"		"synaptotagmin I"	"Syt"	"Syt1KO + Syt1 C2A3WB3W OE (Syt1 C2A3WB3W has increased Ca affinity)"	"Syt1 KO + Syt1 WT "	198	195	17	0.910537	0.58	2.43103	1.875	-0.135211	0.22117	-0.785875	0.283536	1.28157	0.287361	0.906891	0.267635	0	0	1	1	3	5.5262e-11	0.871456
"Rosenmund 2002"	11832228	"PDBu"		"4beta -phorbol-12_ 13-dibutyrate"	"PDBu"	"WT + 100-1000nM PBDU"	"before PDBU (imputed for calculations)"	207	205	81	1.99	1.3	Nan	Nan	0.992768	0.181243	0.378512	0.0166465	Nan	0	Nan	0	0.0725	0.45405	0.47345	1	3	0.902749	0.751286
"Rosenmund 2002"	11832228	"PDBu"		"4beta -phorbol-12_ 13-dibutyrate"	"PDBu"	"M13-1 KO + 100-1000nM PBDU"	"before PDBU (imputed for calculations)"	206	205	33	5.7	1.11	Nan	Nan	2.51096	0.298663	0.15056	0.0649863	Nan	0	Nan	0	0.92009	0.031678	0.04823	1	1	0.332208	1.77871
"Schluter 2004"	15269275	"Rab3a"		"RAB3A_ member RAS oncogene family"	"Rab3"	"((Rab3bcd TKO)) Rab3 abcd QKO"	"Rab3 bcd TKO"	213	212	47	0.7	0.828947	Nan	0.927835	-0.514573	0.462817	-0.270648	0.184184	Nan	0	-0.10806	0.230088	0.32019	0.36369	0.31612	1	2	1.09656	0.411118
"Shin 2010"	20154707	"Unc13b"	"ubMunc13-2"	"unc-13 homolog B"	"Unc13"	"M13-1/2 DKO + ubM13-2 DN (impaired Ca-dependent phospholipid binding)"	"M13-1/2 DKO + ubM13-2 WT"	221	220	73	0.925926	0.78187	0.909091	Nan	-0.111031	0.23594	-0.355	0.267253	-0.137504	0.129983	Nan	0	0.50136	0.29288	0.20576	1	1	1.03112	0.228954
"Shin 2010"	20154707	"Unc13b"	"ubMunc13-2"	"unc-13 homolog B"	"Unc13"	"M13-1/2 DKO + ubM13-2 KW (increased PIP2 binding)"	"M13-1/2 DKO + ubM13-2 WT"	222	220	82	1.7037	1.0255	1.71212	Nan	0.768674	0.185873	0.0363215	0.267325	0.775785	0.116246	Nan	0	0.91667	0.03214	0.05119	1	1	0.342391	0.630878
"Thakur 2004"	15269257	"Snapin"		"SNAP-associated protein"	"Snapin"	"WT + Snapin s50A (s50A mimics unphosphorylated state of Snapin)"	"WT"	238	237	43	0.885154	1.53191	0.833333	Nan	-0.176	0.304175	0.615336	0.302125	-0.263034	0.625168	Nan	0	0.29525	0.22907	0.47568	1	3	1.05121	0.3995
"Thakur 2004"	15269257	"Snapin"		"SNAP-associated protein"	"Snapin"	"WT + Snapin s50D (s50D mimics phosphorylated state of snapin)"	"WT"	236	235	18	0.891599	0.604167	1.72414	Nan	-0.165533	0.267662	-0.726982	0.312112	0.785875	0.287551	Nan	0	-2.564e-16	0.027919	0.97208	1	3	0.127433	0.625434
"Thakur 2004"	15269257	"Snapin"		"SNAP-associated protein"	"Snapin"	"WT + Snapin"	"WT"	234	233	102	0.632653	0.854167	0.8	Nan	-0.660514	0.317284	-0.22741	0.334312	-0.321928	0.461888	Nan	0	0.65253	0.217	0.13047	1	1	0.875826	0.444084
"Thakur 2004"	15269257	"Snapin"		"SNAP-associated protein"	"Snapin"	"WT + Sp-cAMPS + Snapin"	"WT + Sp-cAMPS"	240	239	109	1.46512	1.22727	1.75	Nan	0.551015	0.319041	0.295456	0.456843	0.807355	0.251576	Nan	0	0.84435	0.057659	0.097993	1	1	0.534991	0.589557
"Tobaben 2001"	11580898	"Sgta"		"small glutamine-rich tetratricopeptide repeat"	"Sgt"	"WT + SGT"	"WT + GFP"	244	243	108	0.532	0.655172	0.681818	Nan	-0.910502	0.18575	-0.610053	0.291094	-0.552541	0.174612	Nan	0	0.51393	0.22463	0.26144	1	1	1.02828	0.708633
"Tokuoka 2006"	17093082	"Mylk3"	"MLCK"	"myosin light chain kinase 3"	"Mylk"	"WT + 10uM ML-7"	"WT"	246	245	112	0.532374	1.1	0.428571	5	-0.909488	0.396037	0.137504	0.487436	-1.22239	0.31669	2.32193	0.527872	0.8981	0.036393	0.065511	1	1	0.395659	0.883236
"Toonen 2006"	17110441	"Stxbp1"	"M18-1"	"syntaxin binding protein 1"	"Stxbp"	"M18-1 HET"	"WT"	259	258	37	1.00081	0.632075	Nan	0.788177	0.00116723	0.302319	-0.661831	0.236813	Nan	0	-0.343408	0.341566	0.0014758	0.27501	0.72351	1	3	0.598801	0.467986
"Toonen 2006"	17110441	"Stxbp1"	"M18-1"	"syntaxin binding protein 1"	"Stxbp"	"WT + M18-1"	"WT"	261	260	44	1.17119	1.18182	Nan	1.25263	0.22797	0.225164	0.241008	0.257807	Nan	0	0.324962	0.222773	0.42059	0.30939	0.27002	1	1	1.08076	0.23458
"Varoqueaux 2002"	12070347	"Unc13a/Unc13b"	"Munc13-1/Munc13-2"	"unc-13 homolog A/unc-13 homolog B"	"Unc13"	"M13-1_2 DKO"	"WT"	275	273	36	0.0002	0.00425532	Nan	2.63158e-06	-12.2877	1.46104	-7.87652	1.47826	Nan	0	-18.5356	0.26576	0.038714	0.50786	0.45342	1	2	0.828607	10.3205
"Varoqueaux 2002"	12070347	"Unc13b"	"Munc13-2"	"unc-13 homolog B"	"Unc13"	"M13-2 KO"	"WT"	274	273	62	1.04	0.989362	Nan	0.842105	0.0565835	0.320228	-0.01543	0.388648	Nan	0	-0.247928	0.485044	0.49325	0.24441	0.26234	1	1	1.04399	0.0414716
"Vites 2004"	15084593	"Snapin"		"SNAP-associated protein"	"Snapin"	"WT + Snapin-CT (Snapin C-terminal fragment)"	"WT + GFP"	279	278	50	0.931818	1	1.10417	0.850107	-0.10188	0.192385	0	0.285138	0.142958	0.181599	-0.234284	0.342679	0.44898	0.24547	0.30555	1	1	1.06659	0.101352
"Weber 2010"	20562829	"Snap25"		"synaptosomal-associated protein 25"	"Snap25"	"Snap25 KO + Æaa1_24 (NÆ24)"	"Snap25 KO + Snap25-WT"	281	280	56	1.09038	1.00776	0.945599	3.54266	0.124829	0.156977	0.0111578	0.383176	-0.0806989	0.29266	1.82483	0.421775	0.48735	0.26173	0.25092	1	1	1.04806	0.0860604
"Weber 2010"	20562829	"Snap25"		"synaptosomal-associated protein 25"	"Snap25"	"Snap25 KO + Æaa197_206 (CD9)"	"Snap25 KO + Snap25-WT"	286	280	5	0.0355932	0.445652	Nan	0.0248158	-4.81226	0.339488	-1.16601	0.650809	Nan	0	-5.3326	0.464453	0.77378	0.096461	0.12976	1	1	0.689014	3.50124
"Weber 2010"	20562829	"Snap25"		"synaptosomal-associated protein 25"	"Snap25"	"Snap25 KO + I60A_ I181A (Layer +2)"	"Snap25 KO + Snap25-WT"	283	280	71	1.08782	0.976486	0.931739	4.13881	0.121436	0.159916	-0.0343284	0.391883	-0.102002	0.350349	2.04922	0.402217	0.49508	0.25427	0.25065	1	1	1.04307	0.0936831
"Weber 2010"	20562829	"Snap25"		"synaptosomal-associated protein 25"	"Snap25"	"Snap25 KO + L50A_ I171A (layer -1)"	"Snap25 KO + Snap25-WT"	282	280	61	1.09067	0.979148	1.01057	4.52962	0.125216	0.204031	-0.0304009	0.394013	0.0151668	0.288248	2.17939	0.391761	0.50803	0.24579	0.24619	1	1	1.03403	0.0749074
"Weber 2010"	20562829	"Snap25"		"synaptosomal-associated protein 25"	"Snap25"	"Snap25 KO + L78A_ L81A_ M202A (Layer +7/+8)"	"Snap25 KO + Snap25-WT"	285	280	107	0.164469	0.590062	0.376299	0.0331484	-2.60412	0.180922	-0.761061	0.451253	-1.41005	0.398081	-4.91492	0.467219	0.45783	0.243	0.29917	1	1	1.06248	1.7653
"Weber 2010"	20562829	"Snap25"		"synaptosomal-associated protein 25"	"Snap25"	"Snap25 KO + L81A_ M202A (Layer +8)"	"Snap25 KO + Snap25-WT"	284	280	72	0.987736	0.775288	0.860534	0.200751	-0.0178021	0.195925	-0.367195	0.358176	-0.216697	0.274366	-2.31652	0.474769	0.4892	0.26002	0.25079	1	1	1.04689	0.246378
"Weirda 2007"	17442248	"Stxbp1"	"M18-1"	"syntaxin binding protein 1"	"Stxbp"	"M18-1 KO + M18-1 PKCi (M18-1 PKCi has impaired phosphorylation by PKC)"	"M18-1 KO + M18-1 WT"	289	288	57	1.14501	0.8625	0.864198	1.35154	0.195359	0.281683	-0.213404	0.353137	-0.210567	0.366003	0.4346	0.363477	0.49229	0.24209	0.26562	1	1	1.0444	0.206595
"Wojcik 2004"	15103023	"Slc17a7"	"VGLUT1"	"solute carrier family 17 (sodium-dependent inorganic phosphate cotransporter)_ member 7"	"Slc17a"	"VGLUT1 KO"	"WT "	305	304	21	0.160714	Nan	0.8	0.0869565	-2.63743	0.177959	Nan	0	-0.321928	0.192453	-3.52356	0.485369	-2.564e-16	0.93969	0.060307	1	2	0.227814	1.87879
"Xue 2007"	17828276	"Cplx1"	"Cpx1"	"complexin 1"	"Cplx"	"Cpx 1_2 DKO "	"Cpx 1_2 DKO + Cpx 1 WT (normalized to WT OE) (imputed for calculations)"	319	313	115	Nan	1	0.550134	Nan	Nan	0	0	0.641483	-0.862145	0.0674945	Nan	0	0.70327	0.054987	0.24174	1	1	0.750304	0.609629
"Xue 2007"	17828276	"Cplx1"	"Cpx1"	"complexin 1"	"Cplx"	"Cpx 1_2 DKO + Cpx 1 WT (47-134)"	"Cpx 1_2 DKO + Cpx 1 WT"	312	310	90	Nan	1	0.781457	Nan	Nan	0	0	0.641483	-0.355762	0.113028	Nan	0	0.62667	0.078893	0.29444	1	1	0.853232	0.251562
"Xue 2007"	17828276	"Cplx1"	"Cpx1"	"complexin 1"	"Cplx"	"Cpx 1_2 DKO + Cpx 1 WT"	"Cpx 1_2 DKO"	309	308	7	2.44211	1.16899	1.8	Nan	1.28813	0.224881	0.225265	0.234162	0.847997	0.15389	Nan	0	0.84262	0.066904	0.09048	1	1	0.542621	0.899835
"Xue 2007"	17828276	"Cplx1"	"Cpx1"	"complexin 1"	"Cplx"	"Cpx 1_2 DKO + Cpx 1 WT(47-75) "	"Cpx 1_2 DKO + Cpx 1 WT"	311	310	96	Nan	1	0.675497	Nan	Nan	0	0	0.641483	-0.565979	0.153618	Nan	0	0.65438	0.068294	0.27733	1	1	0.816486	0.400208
"Xue 2007"	17828276	"Cplx1"	"Cpx1"	"complexin 1"	"Cplx"	"Cpx 1_2 DKO + CPX1 (27-134) L41P "	"Cpx 1_2 DKO + Cpx 1 WT (normalized to WT OE) (imputed for calculations)"	321	313	95	Nan	1	0.746381	Nan	Nan	0	0	0.641483	-0.422016	0.105715	Nan	0	0.63609	0.074014	0.2899	1	1	0.839432	0.298411
"Xue 2007"	17828276	"Cplx1"	"Cpx1"	"complexin 1"	"Cplx"	"Cpx 1_2 DKO + CPX1 (41-134) "	"Cpx 1_2 DKO + Cpx 1 WT (normalized to WT OE) (imputed for calculations)"	322	313	93	Nan	1	0.749598	Nan	Nan	0	0	0.641483	-0.415811	0.0804937	Nan	0	0.6358	0.073923	0.29027	1	1	0.839533	0.294023
"Xue 2007"	17828276	"Cplx1"	"Cpx1"	"complexin 1"	"Cplx"	"Cpx 1_2 DKO + CPX1 (47-134) "	"Cpx 1_2 DKO + Cpx 1 WT (normalized to WT OE) (imputed for calculations)"	323	313	89	Nan	1	0.801072	Nan	Nan	0	0	0.641483	-0.319995	0.0811154	Nan	0	0.62454	0.078337	0.29712	1	1	0.85409	0.226271
"Xue 2007"	17828276	"Cplx1"	"Cpx1"	"complexin 1"	"Cplx"	"Cpx 1_2 DKO + CPX1 D29V"	"Cpx 1_2 DKO + Cpx 1 WT (normalized to WT OE) (imputed for calculations)"	314	313	80	Nan	1	0.922597	Nan	Nan	0	0	0.641483	-0.116227	0.0779835	Nan	0	0.55864	0.15376	0.28759	1	1	0.971563	0.0821848
"Xue 2007"	17828276	"Cplx1"	"Cpx1"	"complexin 1"	"Cplx"	"Cpx 1_2 DKO + CPX1K69A Y70A "	"Cpx 1_2 DKO + Cpx 1 WT (normalized to WT OE) (imputed for calculations)"	317	313	111	Nan	1	0.532987	Nan	Nan	0	0	0.641483	-0.907828	0.109679	Nan	0	0.70971	0.053945	0.23635	1	1	0.741788	0.641931
"Xue 2007"	17828276	"Cplx1"	"Cpx1"	"complexin 1"	"Cplx"	"Cpx 1_2 DKO + CPX1R48L R59H "	"Cpx 1_2 DKO + Cpx 1 WT (normalized to WT OE) (imputed for calculations)"	316	313	119	Nan	1	0.660779	Nan	Nan	0	0	0.641483	-0.59776	0.142908	Nan	0	0.65961	0.066403	0.27399	1	1	0.809279	0.42268
"Xue 2007"	17828276	"Cplx1"	"Cpx1"	"complexin 1"	"Cplx"	"Cpx 1_2 DKO + CPX1R59H "	"Cpx 1_2 DKO + Cpx 1 WT (normalized to WT OE) (imputed for calculations)"	315	313	86	Nan	1	0.763636	Nan	Nan	0	0	0.641483	-0.389042	0.188434	Nan	0	0.6118	0.1014	0.2868	1	1	0.890885	0.275094
"Xue 2007"	17828276	"Cplx1"	"Cpx1"	"complexin 1"	"Cplx"	"Cpx 1_2 DKO"	"Cpx 2 KO"	308	307	4	0.437788	0.961252	0.542636	Nan	-1.1917	0.23274	-0.0570136	0.245588	-0.881944	0.146357	Nan	0	0.91225	0.034854	0.052896	1	1	0.356257	0.856585
"Xue 2007"	17828276	"Cplx1"	"Cpx1"	"complexin 1"	"Cplx"	"Cpx 1_2 DKO"	"Cpx 1_2 DKO + Cpx 1 WT (normalized to WT OE) (imputed for calculations)"	320	313	113	Nan	1	0.56622	Nan	Nan	0	0	0.641483	-0.820566	0.0737742	Nan	0	0.69645	0.056416	0.24713	1	1	0.759592	0.580228
"Xue 2007"	17828276	"Cplx1"	"Cpx1"	"complexin 1"	"Cplx"	"Cpx 1_2DKO "	"Cpx 1_2 DKO + Cpx 1 WT (normalized to WT OE) (imputed for calculations)"	318	313	116	Nan	1	0.554805	Nan	Nan	0	0	0.641483	-0.849947	0.0648402	Nan	0	0.70134	0.055363	0.24329	1	1	0.752912	0.601003
"Xue 2007"	17828276	"Cplx1"	"Cpx1"	"complexin 1"	"Cplx"	"Syt1 KO + Cpx1 WT "	"Syt1 KO + EGFP "	330	329	49	1.08766	Nan	0.844444	Nan	0.121231	0.332928	Nan	0	-0.243926	0.18381	Nan	0	0.45938	0.18723	0.35339	1	1	1.03862	0.192609
"Xue 2007"	17828276	"Cplx1"	"Cpx1"	"complexin 1"	"Cplx"	"Syt1 KO + Cpx1(27-134) (disrupts Cpx function but not SNARE binding)"	"Syt1 KO + Cpx1 WT "	331	330	105	0.319403	Nan	0.457237	Nan	-1.64655	0.39285	Nan	0	-1.12899	0.201371	Nan	0	0.82362	0.075452	0.10092	1	1	0.58626	1.41169
"Xue 2007"	17828276	"Cplx1"	"Cpx1"	"complexin 1"	"Cplx"	"WT + Cpx1 (27-134) K69A Y70A"	"WT + Cpx1 WT (imputed for calculations)"	326	324	64	Nan	1	1.01818	Nan	Nan	0	0	0.641483	0.0259952	0.133965	Nan	0	0.49238	0.24304	0.26459	1	1	1.04443	0.0183814
"Xue 2007"	17828276	"Cplx1"	"Cpx1"	"complexin 1"	"Cplx"	"WT + Cpx1 (41-134) "	"WT + Cpx1 WT (imputed for calculations)"	327	324	65	Nan	1	1.01091	Nan	Nan	0	0	0.641483	0.0156533	0.0986015	Nan	0	0.49173	0.24387	0.2644	1	1	1.0449	0.0110685
"Xue 2007"	17828276	"Cplx1"	"Cpx1"	"complexin 1"	"Cplx"	"WT + Cpx1 (41-134) L41P "	"WT + Cpx1 WT (imputed for calculations)"	328	324	78	Nan	1	0.898182	Nan	Nan	0	0	0.641483	-0.154921	0.13434	Nan	0	0.54247	0.17761	0.27992	1	1	0.995135	0.109545
"Xue 2007"	17828276	"Cplx1"	"Cpx1"	"complexin 1"	"Cplx"	"WT + Cpx1(27-134)"	"WT + Cpx1 WT (imputed for calculations)"	325	324	99	Nan	1	0.676364	Nan	Nan	0	0	0.641483	-0.564129	0.10859	Nan	0	0.65564	0.067338	0.27702	1	1	0.814055	0.398899
"Xue 2008"	18505837	"Cplx1"	"Cpx1"	"complexin 1"	"Cplx"	"Cpx1_2 DKO"	"Control (Cpx2-/-_ 3+/+_+/-_-/-)"	337	336	34	0.297994	1.02439	0.453052	0.659091	-1.74664	0.163362	0.0347654	0.147522	-1.14225	0.147308	-0.601451	0.198684	0.92772	0.028197	0.044087	1	1	0.307846	1.20509
"Xue 2008"	18505837	"Cplx1"	"Cpx1"	"complexin 1"	"Cplx"	"Cpx1_2_3 TKO"	"Control (Cpx2-/-_ 3+/+_+/-_-/-)"	339	338	67	0.34957	0.977011	0.464789	0.673469	-1.51635	0.16839	-0.0335526	0.142374	-1.10535	0.157216	-0.570316	0.210832	0.92777	0.02802	0.044215	1	1	0.307616	1.08355
"Xue 2008"	18505837	"Cplx2"	"Cpx2"	"complexin 2"	"Cplx"	"Cpx2_3 DKO"	"Cpx3 KO"	335	334	74	1.04056	0.962963	1.06952	1.37209	0.0573594	0.186154	-0.0544478	0.251819	0.0969617	0.122417	0.456378	0.239667	0.5281	0.2032	0.2687	1	1	1.0141	0.0722409
"Xue 2008"	18505837	"Cplx3"	"Cpx3"	"complexin 3"	"Cplx"	"Cpx3 KO"	"WT"	333	332	60	1.00909	1.02151	1.01604	0.839286	0.0130562	0.260945	0.0306968	0.254351	0.0229611	0.208768	-0.252766	0.297734	0.49104	0.24576	0.26321	1	1	1.04548	0.0233807
"Xue 2008b"	18953334	"Syt1"		"synaptotagmin I"	"Syt"	"Syt1 KO + Syt1 R398Q (Syt1 R398Q disrupts Ca-independent bottom face of the C2B domain involved in lipid mixing)"	"Syt1 KO + Syt1 WT"	342	341	27	0.111842	1	0.0962025	Nan	-3.16046	0.382183	0	0.641483	-3.37778	0.333934	Nan	0	0.91747	0.030541	0.051985	1	1	0.339284	2.6707
"Xue 2008b"	18953334	"Syt1"		"synaptotagmin I"	"Syt"	"Syt1 KO + Syt1 R398Q R399Q (Syt1 R398Q R399Q disrupts Ca-independent bottom face of the C2B domain involved in lipid mixing)"	"Syt1 KO + Syt1 WT"	344	341	2	0.149671	1	0.151899	Nan	-2.74013	0.39049	0	0.641483	-2.71882	0.218157	Nan	0	0.92024	0.029743	0.050017	1	1	0.330863	2.22862
"Xue 2008b"	18953334	"Syt1"		"synaptotagmin I"	"Syt"	"Syt1 KO + Syt1 R399Q (Syt1 R399Q disrupts Ca-independent bottom face of the C2B domain involved in lipid mixing)"	"Syt1 KO + Syt1 WT"	343	341	1	0.120066	1	0.134177	Nan	-3.0581	0.414523	0	0.641483	-2.89779	0.235733	Nan	0	0.92202	0.02925	0.048732	1	1	0.325404	2.43236
"Xue 2008b"	18953334	"Syt1"		"synaptotagmin I"	"Syt"	"Syt1 KO"	"Syt1 KO + Syt1 WT"	340	341	30	0.129934	1	0.194937	Nan	-2.94415	0.266806	0	0.641483	-2.35892	0.178608	Nan	0	0.9275	0.028091	0.044408	1	1	0.308457	2.17811
"Xue 2009"	19914185	"Cplx1"	"Cpx1"	"complexin 1"	"Cplx"	"Cplx1_2_3 TKO + Cplx1 1-47-dmCplx 54-143"	"Cplx1_2_3 TKO"	370	369	110	Nan	1	0.266727	0.265976	Nan	0	0	0.641483	-1.90656	0.219125	-1.91063	0.39878	0.8487	0.037392	0.1139	1	1	0.50955	1.34814
"Xue 2009"	19914185	"Cplx1"	"Cpx1"	"complexin 1"	"Cplx"	"Cplx1_2_3 TKO + Cplx1 16-134"	"Cplx1_2_3 TKO + Cplx1 wt"	377	376	103	Nan	1	0.378698	0.12	Nan	0	0	0.641483	-1.40088	0.200552	-3.05889	0.316306	0.78449	0.043785	0.17172	1	1	0.629944	0.990571
"Xue 2009"	19914185	"Cplx1"	"Cpx1"	"complexin 1"	"Cplx"	"Cplx1_2_3 TKO + Cplx11-15-dmCplx 17-143"	"Cplx1_2_3 TKO"	374	373	120	Nan	1	0.0316456	0.0621762	Nan	0	0	0.641483	-4.98185	0.661228	-4.00749	0.491493	0.91175	0.031578	0.056672	1	1	0.356023	3.5227
"Xue 2009"	19914185	"Cplx1"	"Cpx1"	"complexin 1"	"Cplx"	"Cplx1_2_3 TKO + Cpx1 (mouse WT cpx1)"	"Cplx1_2_3 TKO"	352	351	101	Nan	1	2.21658	1.51712	Nan	0	0	0.641483	1.14834	0.144362	0.601338	0.180977	0.74748	0.048118	0.20441	1	1	0.688074	0.811997
"Xue 2009"	19914185	"Cplx1"	"Cpx1"	"complexin 1"	"Cplx"	"Cplx1_2_3 TKO + dmCplx 1-16-Cplx1 16-134"	"Cplx1_2_3 TKO + Cplx1 wt"	378	376	70	Nan	1	1.03846	2.15429	Nan	0	0	0.641483	0.0544478	0.142142	1.10721	0.194202	0.49745	0.23638	0.26617	1	1	1.04059	0.0385004
"Xue 2009"	19914185	"Cplx1"	"Cpx1"	"complexin 1"	"Cplx"	"Cplx1_2_3 TKO + dmCplx 1-76-Cplx1 71-134"	"Cplx1_2_3 TKO"	362	361	77	Nan	1	0.831889	0.193202	Nan	0	0	0.641483	-0.265537	0.2488	-2.37182	0.536509	0.54317	0.18246	0.27437	1	1	0.996757	0.187763
"Xue 2009"	19914185	"Cplx1"	"Cpx1"	"complexin 1"	"Cplx"	"Cplx1_2_3 TKO + dmCplx 1-76-Cplx3 81-158"	"Cplx1_2_3 TKO"	366	365	100	Nan	1	2.04073	0.969589	Nan	0	0	0.641483	1.02908	0.17457	-0.0445554	0.324633	0.72711	0.051313	0.22158	1	1	0.718018	0.727672
"Xue 2009"	19914185	"Cplx1"	"Cpx1"	"complexin 1"	"Cplx"	"Cplx1_2_3 TKO + dmCplx 1-83"	"Cplx1_2_3 TKO"	360	359	85	Nan	1	0.701906	1.23077	Nan	0	0	0.641483	-0.510649	0.269545	0.29956	0.339552	0.61677	0.10709	0.27615	1	1	0.892661	0.361084
"Xue 2009"	19914185	"Cplx1"	"Cpx1"	"complexin 1"	"Cplx"	"Cplx1_2_3 TKO + dmCplx 17-143"	"Cplx1_2_3 TKO"	372	371	97	Nan	1	0.0361664	0.0587219	Nan	0	0	0.641483	-4.78921	0.573008	-4.08996	0.710553	0.91167	0.031602	0.056733	1	1	0.356269	3.38648
"Xue 2009"	19914185	"Cplx1"	"Cpx1"	"complexin 1"	"Cplx"	"Cplx1_2_3 TKO + dmCplx 54-143"	"Cplx1_2_3 TKO"	368	367	114	Nan	1	0.483725	1.22625	Nan	0	0	0.641483	-1.04774	0.208273	0.294256	0.245828	0.72858	0.051326	0.2201	1	1	0.716286	0.740864
"Xue 2009"	19914185	"Cplx1"	"Cpx1"	"complexin 1"	"Cplx"	"Cplx1_2_3 TKO + dmCplx C140S"	"Cplx1_2_3 TKO"	364	363	92	Nan	1	0.732236	0.783542	Nan	0	0	0.641483	-0.44962	0.161583	-0.351917	0.290666	0.63473	0.078319	0.28695	1	1	0.846238	0.317929
"Xue 2009"	19914185	"Cplx1"	"Cpx1"	"complexin 1"	"Cplx"	"Cplx1_2_3 TKO + dmCpx (drosphila mutant)"	"Cplx1_2_3 TKO + Cpx1 (mouse WT cpx1)"	347	346	6	0.00963855	1.08311	0.00909091	0.0275482	-6.69697	1.10982	0.11518	0.19891	-6.78136	1.08917	-5.1819	0.331372	0.91781	0.029902	0.052288	1	1	0.337968	5.50301
"Xue 2009"	19914185	"Cplx1"	"Cpx1"	"complexin 1"	"Cplx"	"Cplx1_2_3 TKO + dmCpx (drosphila mutant)"	"Cplx1_2_3 TKO"	354	353	121	Nan	1	0.0126904	0.0445205	Nan	0	0	0.641483	-6.30012	2.40972	-4.48938	0.464823	0.87814	0.045201	0.076663	1	1	0.450981	4.45486
"Xue 2009"	19914185	"Cplx1"	"Cpx1"	"complexin 1"	"Cplx"	"Cplx1_2_3 TKO + dmCpx 1-53-Cplx1 48-70-dmCplx 77-143 "	"Cplx1_2_3 TKO"	358	357	117	Nan	1	0.0169205	0.0376712	Nan	0	0	0.641483	-5.88509	1.0945	-4.73039	0.316586	0.91194	0.031483	0.056573	1	1	0.355432	4.16138
"Xue 2009"	19914185	"Cplx1"	"Cpx1"	"complexin 1"	"Cplx"	"Cplx1_2_3 TKO + dmCpx K75A_ Y76A"	"Cplx1_2_3 TKO"	356	355	91	Nan	1	0.651438	0.876712	Nan	0	0	0.641483	-0.6183	0.276315	-0.189825	0.405768	0.64337	0.086228	0.2704	1	1	0.848716	0.437204
"Xue 2009"	19914185	"Cplx1"	"Cpx1"	"complexin 1"	"Cplx"	"Cplx1_2_3 TKO"	"Cplx1_2_3 TKO + Cpx1 (mouse WT cpx1)"	345	346	26	0.373494	1.03485	0.513636	0.603306	-1.42084	0.314844	0.0494252	0.169499	-0.961181	0.212677	-0.729039	0.218075	0.92624	0.028349	0.045412	1	1	0.312395	0.990809
"Xue 2009"	19914185	"Cplx1"	"Cpx1"	"complexin 1"	"Cplx"	"Cplx1_2_3 TKO"	"Cplx1_2_3 TKO + Cplx1 wt"	375	376	106	Nan	1	0.331361	0.651429	Nan	0	0	0.641483	-1.59352	0.198028	-0.618321	0.266119	0.81208	0.040881	0.14703	1	1	0.581614	1.12679
"Xue 2009"	19914185	"Cplx1"	"Cpx1"	"complexin 1"	"Cplx"	"WT+Cpx1"	"WT+EGFP"	349	348	87	0.79902	0.94686	0.874384	0.905941	-0.323697	0.299646	-0.0787771	0.212603	-0.193661	0.216923	-0.142512	0.267308	0.6192	0.19478	0.18602	1	1	0.928304	0.222479
"Xue 2009"	19914185	"Cplx1"	"Cpx1"	"complexin 1"	"Cplx"	"WT+dmCpx"	"WT+EGFP"	350	348	3	0.151961	0.94686	0.135468	0.143564	-2.71823	0.352839	-0.0787771	0.230926	-2.88398	0.328177	-2.80023	0.488917	0.91945	0.029999	0.050555	1	1	0.3333	2.28854
"Yamaguchi 2002"	18953334	"Madd"	"Rab3GEP"	"MAP-kinase activating death domain"	"Madd"	"Rab3GEP KO"	"WT"	380	379	23	0.22207	1.04651	0.325	0.702624	-2.17091	0.294975	0.0655883	0.417227	-1.62149	0.490844	-0.509175	0.314492	0.91874	0.031742	0.049523	1	1	0.336211	1.56486

## Sheet: Sorted by author gene
General information								Indices			Normalized synaptic parameters				Log2 transformed ratios and SEMs								Cluster probabilities					Entropy & RMS
Author	Pubmed ID	Gene/Compound	Alias in Paper	Full name	Gene family	Perturbation	Normalized to	Perturbation index	Normalized to index	Index Cooc. matrix	Ap/Ac	RRPp/RRPc	Pv,p/Pv,c	Fp/Fc	log2(Ap/Ac)	log2(Ap/Ac) SEM	log2(RRPp/RRPc)	log2(RRPp/RRPc) SEM	log2(Pv,p/Pv,c)	log2(Pv,p/Pv,c) SEM	log2(Fp/Fc)	log2(Fp/Fc) SEM	P Cl1	P Cl2	P Cl3	P nonclustered	Winning Cl	Entropy	RMS
"Cho 2008"	18094106	"Accn1"	"ASIC2"	"amiloride-sensitive cation channel 1"	"Accn"	"ASIC2 KO"	"WT"	60	58	55	1.06027	Nan	0.885714	Nan	0.0844371	0.298475	Nan	0	-0.175087	0.201796	Nan	0	0.46948	0.22426	0.30626	1	1	1.05265	0.13745
"Cho 2008"	18094106	"Accn2"	"ASIC1"	"amiloride-sensitive cation channel 2"	"Accn"	"ASIC1 KO"	"WT"	59	58	76	1.17534	0.830287	1.55714	Nan	0.233081	0.277672	-0.268318	0.343442	0.638901	0.278951	Nan	0	0.58425	0.062034	0.35371	1	1	0.854053	0.422104
"Priller 2006"	16822978	"App"		"amyloid beta (A4) precursor protein"	"App"	"APP KO "	"WT"	165	164	12	1.7382	3.05037	Nan	2.375	0.797592	0.229995	1.60899	0.349477	Nan	0	1.24793	0.341724	-7.5099e-30	0.68643	0.31357	1	2	0.621927	1.26984
"Priller 2009"	18077058	"App"		"amyloid beta (A4) precursor protein"	"App"	"APP23 KI"	"WT"	180	179	69	0.928962	1.07558	0.965079	0.895192	-0.106309	0.207943	0.105117	0.38285	-0.0512805	0.300221	-0.15973	0.312444	0.51346	0.23556	0.25098	1	1	1.02978	0.091252
"Priller 2009"	18077058	"App/Psen1"	"App/PS1"	"amyloid beta (A4) precursor protein/presenilin 1"	"App/Psen1"	"APP/PS1 KI (human PS and APP)"	"WT"	182	181	38	0.770492	0.439024	1.16514	0.737841	-0.376148	0.14408	-1.18763	0.397628	0.2205	0.318992	-0.438618	0.368295	0.014409	0.81729	0.1683	1	2	0.525902	0.730426
"Altrock 2003"	12628169	"Bsn"		"bassoon"	"Bsn"	"Bassoon KO "	"WT "	6	5	32	0.536232	0.525683	1.31481	Nan	-0.899071	0.408226	-0.927735	0.380346	0.39486	0.226469	Nan	0	-1.1079e-32	0.72004	0.27996	1	2	0.592916	0.779943
"Jockusch 2007"	18022372	"Cadps"	"CAPS-1"	"Ca2+-dependent secretion activator"	"Cadps"	"CAPS1 KO"	"WT"	104	103	10	0.515152	0.422222	0.824623	0.444444	-0.956931	0.121848	-1.24393	0.198765	-0.278194	0.122102	-1.16993	0.394692	-7.851e-31	0.93353	0.066471	1	2	0.244412	0.920228
"Jockusch 2007"	18022372	"Cadps/Cadps2"	"CAPS-1/CAPS-2"	"Ca2+-dependent secretion activator/Ca2+-dependent activator protein for secretion 2"	"Cadps"	"CAPS1_2 DKO"	"WT"	106	103	13	0.272727	0.133333	0.963995	0.2	-1.87447	0.182595	-2.90689	0.497703	-0.0529019	0.121858	-2.32193	0.288984	-2.7562e-31	0.94597	0.05403	1	2	0.210215	1.9972
"Jockusch 2007"	18022372	"Cadps2"	"CAPS-2"	"Ca2+-dependent activator protein for secretion 2"	"Cadps"	"CAPS2 KO"	"WT"	105	103	9	0.818182	0.866667	1.14983	0.851852	-0.289507	0.10247	-0.206451	0.195806	0.201415	0.0586748	-0.231326	0.247198	-9.7218e-31	0.2966	0.7034	1	3	0.607956	0.235941
"Reim 2001"	11163241	"Cplx1"	"Cpx1"	"complexin 1"	"Cplx"	"Cpx I KO"	"WT "	184	183	84	0.987616	0.96063	0.938776	0.943662	-0.0179777	0.166598	-0.0579473	0.349797	-0.0911479	0.193579	-0.0836579	0.124244	0.49666	0.23797	0.26538	1	1	1.04127	0.0632166
"Reim 2001"	11163241	"Cplx1"	"Cpx1"	"complexin 1"	"Cplx"	"Cpx I/II DKO"	"Cpx II KO"	187	188	19	0.347826	1.02703	0.468085	0.987013	-1.52356	0.177971	0.0384741	0.255216	-1.09516	0.134451	-0.018859	0.0732139	0.92476	0.029412	0.045826	1	1	0.31733	1.08353
"Xue 2007"	17828276	"Cplx1"	"Cpx1"	"complexin 1"	"Cplx"	"Cpx 1_2 DKO "	"Cpx 1_2 DKO + Cpx 1 WT (normalized to WT OE) (imputed for calculations)"	319	313	115	Nan	1	0.550134	Nan	Nan	0	0	0.641483	-0.862145	0.0674945	Nan	0	0.70327	0.054987	0.24174	1	1	0.750304	0.609629
"Xue 2007"	17828276	"Cplx1"	"Cpx1"	"complexin 1"	"Cplx"	"Cpx 1_2 DKO + Cpx 1 WT (47-134)"	"Cpx 1_2 DKO + Cpx 1 WT"	312	310	90	Nan	1	0.781457	Nan	Nan	0	0	0.641483	-0.355762	0.113028	Nan	0	0.62667	0.078893	0.29444	1	1	0.853232	0.251562
"Xue 2007"	17828276	"Cplx1"	"Cpx1"	"complexin 1"	"Cplx"	"Cpx 1_2 DKO + Cpx 1 WT"	"Cpx 1_2 DKO"	309	308	7	2.44211	1.16899	1.8	Nan	1.28813	0.224881	0.225265	0.234162	0.847997	0.15389	Nan	0	0.84262	0.066904	0.09048	1	1	0.542621	0.899835
"Xue 2007"	17828276	"Cplx1"	"Cpx1"	"complexin 1"	"Cplx"	"Cpx 1_2 DKO + Cpx 1 WT(47-75) "	"Cpx 1_2 DKO + Cpx 1 WT"	311	310	96	Nan	1	0.675497	Nan	Nan	0	0	0.641483	-0.565979	0.153618	Nan	0	0.65438	0.068294	0.27733	1	1	0.816486	0.400208
"Xue 2007"	17828276	"Cplx1"	"Cpx1"	"complexin 1"	"Cplx"	"Cpx 1_2 DKO + CPX1 (27-134) L41P "	"Cpx 1_2 DKO + Cpx 1 WT (normalized to WT OE) (imputed for calculations)"	321	313	95	Nan	1	0.746381	Nan	Nan	0	0	0.641483	-0.422016	0.105715	Nan	0	0.63609	0.074014	0.2899	1	1	0.839432	0.298411
"Xue 2007"	17828276	"Cplx1"	"Cpx1"	"complexin 1"	"Cplx"	"Cpx 1_2 DKO + CPX1 (41-134) "	"Cpx 1_2 DKO + Cpx 1 WT (normalized to WT OE) (imputed for calculations)"	322	313	93	Nan	1	0.749598	Nan	Nan	0	0	0.641483	-0.415811	0.0804937	Nan	0	0.6358	0.073923	0.29027	1	1	0.839533	0.294023
"Xue 2007"	17828276	"Cplx1"	"Cpx1"	"complexin 1"	"Cplx"	"Cpx 1_2 DKO + CPX1 (47-134) "	"Cpx 1_2 DKO + Cpx 1 WT (normalized to WT OE) (imputed for calculations)"	323	313	89	Nan	1	0.801072	Nan	Nan	0	0	0.641483	-0.319995	0.0811154	Nan	0	0.62454	0.078337	0.29712	1	1	0.85409	0.226271
"Xue 2007"	17828276	"Cplx1"	"Cpx1"	"complexin 1"	"Cplx"	"Cpx 1_2 DKO + CPX1 D29V"	"Cpx 1_2 DKO + Cpx 1 WT (normalized to WT OE) (imputed for calculations)"	314	313	80	Nan	1	0.922597	Nan	Nan	0	0	0.641483	-0.116227	0.0779835	Nan	0	0.55864	0.15376	0.28759	1	1	0.971563	0.0821848
"Xue 2007"	17828276	"Cplx1"	"Cpx1"	"complexin 1"	"Cplx"	"Cpx 1_2 DKO + CPX1K69A Y70A "	"Cpx 1_2 DKO + Cpx 1 WT (normalized to WT OE) (imputed for calculations)"	317	313	111	Nan	1	0.532987	Nan	Nan	0	0	0.641483	-0.907828	0.109679	Nan	0	0.70971	0.053945	0.23635	1	1	0.741788	0.641931
"Xue 2007"	17828276	"Cplx1"	"Cpx1"	"complexin 1"	"Cplx"	"Cpx 1_2 DKO + CPX1R48L R59H "	"Cpx 1_2 DKO + Cpx 1 WT (normalized to WT OE) (imputed for calculations)"	316	313	119	Nan	1	0.660779	Nan	Nan	0	0	0.641483	-0.59776	0.142908	Nan	0	0.65961	0.066403	0.27399	1	1	0.809279	0.42268
"Xue 2007"	17828276	"Cplx1"	"Cpx1"	"complexin 1"	"Cplx"	"Cpx 1_2 DKO + CPX1R59H "	"Cpx 1_2 DKO + Cpx 1 WT (normalized to WT OE) (imputed for calculations)"	315	313	86	Nan	1	0.763636	Nan	Nan	0	0	0.641483	-0.389042	0.188434	Nan	0	0.6118	0.1014	0.2868	1	1	0.890885	0.275094
"Xue 2007"	17828276	"Cplx1"	"Cpx1"	"complexin 1"	"Cplx"	"Cpx 1_2 DKO"	"Cpx 2 KO"	308	307	4	0.437788	0.961252	0.542636	Nan	-1.1917	0.23274	-0.0570136	0.245588	-0.881944	0.146357	Nan	0	0.91225	0.034854	0.052896	1	1	0.356257	0.856585
"Xue 2007"	17828276	"Cplx1"	"Cpx1"	"complexin 1"	"Cplx"	"Cpx 1_2 DKO"	"Cpx 1_2 DKO + Cpx 1 WT (normalized to WT OE) (imputed for calculations)"	320	313	113	Nan	1	0.56622	Nan	Nan	0	0	0.641483	-0.820566	0.0737742	Nan	0	0.69645	0.056416	0.24713	1	1	0.759592	0.580228
"Xue 2007"	17828276	"Cplx1"	"Cpx1"	"complexin 1"	"Cplx"	"Cpx 1_2DKO "	"Cpx 1_2 DKO + Cpx 1 WT (normalized to WT OE) (imputed for calculations)"	318	313	116	Nan	1	0.554805	Nan	Nan	0	0	0.641483	-0.849947	0.0648402	Nan	0	0.70134	0.055363	0.24329	1	1	0.752912	0.601003
"Xue 2007"	17828276	"Cplx1"	"Cpx1"	"complexin 1"	"Cplx"	"Syt1 KO + Cpx1 WT "	"Syt1 KO + EGFP "	330	329	49	1.08766	Nan	0.844444	Nan	0.121231	0.332928	Nan	0	-0.243926	0.18381	Nan	0	0.45938	0.18723	0.35339	1	1	1.03862	0.192609
"Xue 2007"	17828276	"Cplx1"	"Cpx1"	"complexin 1"	"Cplx"	"Syt1 KO + Cpx1(27-134) (disrupts Cpx function but not SNARE binding)"	"Syt1 KO + Cpx1 WT "	331	330	105	0.319403	Nan	0.457237	Nan	-1.64655	0.39285	Nan	0	-1.12899	0.201371	Nan	0	0.82362	0.075452	0.10092	1	1	0.58626	1.41169
"Xue 2007"	17828276	"Cplx1"	"Cpx1"	"complexin 1"	"Cplx"	"WT + Cpx1 (27-134) K69A Y70A"	"WT + Cpx1 WT (imputed for calculations)"	326	324	64	Nan	1	1.01818	Nan	Nan	0	0	0.641483	0.0259952	0.133965	Nan	0	0.49238	0.24304	0.26459	1	1	1.04443	0.0183814
"Xue 2007"	17828276	"Cplx1"	"Cpx1"	"complexin 1"	"Cplx"	"WT + Cpx1 (41-134) "	"WT + Cpx1 WT (imputed for calculations)"	327	324	65	Nan	1	1.01091	Nan	Nan	0	0	0.641483	0.0156533	0.0986015	Nan	0	0.49173	0.24387	0.2644	1	1	1.0449	0.0110685
"Xue 2007"	17828276	"Cplx1"	"Cpx1"	"complexin 1"	"Cplx"	"WT + Cpx1 (41-134) L41P "	"WT + Cpx1 WT (imputed for calculations)"	328	324	78	Nan	1	0.898182	Nan	Nan	0	0	0.641483	-0.154921	0.13434	Nan	0	0.54247	0.17761	0.27992	1	1	0.995135	0.109545
"Xue 2007"	17828276	"Cplx1"	"Cpx1"	"complexin 1"	"Cplx"	"WT + Cpx1(27-134)"	"WT + Cpx1 WT (imputed for calculations)"	325	324	99	Nan	1	0.676364	Nan	Nan	0	0	0.641483	-0.564129	0.10859	Nan	0	0.65564	0.067338	0.27702	1	1	0.814055	0.398899
"Xue 2008"	18505837	"Cplx1"	"Cpx1"	"complexin 1"	"Cplx"	"Cpx1_2 DKO"	"Control (Cpx2-/-_ 3+/+_+/-_-/-)"	337	336	34	0.297994	1.02439	0.453052	0.659091	-1.74664	0.163362	0.0347654	0.147522	-1.14225	0.147308	-0.601451	0.198684	0.92772	0.028197	0.044087	1	1	0.307846	1.20509
"Xue 2008"	18505837	"Cplx1"	"Cpx1"	"complexin 1"	"Cplx"	"Cpx1_2_3 TKO"	"Control (Cpx2-/-_ 3+/+_+/-_-/-)"	339	338	67	0.34957	0.977011	0.464789	0.673469	-1.51635	0.16839	-0.0335526	0.142374	-1.10535	0.157216	-0.570316	0.210832	0.92777	0.02802	0.044215	1	1	0.307616	1.08355
"Xue 2009"	19914185	"Cplx1"	"Cpx1"	"complexin 1"	"Cplx"	"Cplx1_2_3 TKO + Cplx1 1-47-dmCplx 54-143"	"Cplx1_2_3 TKO"	370	369	110	Nan	1	0.266727	0.265976	Nan	0	0	0.641483	-1.90656	0.219125	-1.91063	0.39878	0.8487	0.037392	0.1139	1	1	0.50955	1.34814
"Xue 2009"	19914185	"Cplx1"	"Cpx1"	"complexin 1"	"Cplx"	"Cplx1_2_3 TKO + Cplx1 16-134"	"Cplx1_2_3 TKO + Cplx1 wt"	377	376	103	Nan	1	0.378698	0.12	Nan	0	0	0.641483	-1.40088	0.200552	-3.05889	0.316306	0.78449	0.043785	0.17172	1	1	0.629944	0.990571
"Xue 2009"	19914185	"Cplx1"	"Cpx1"	"complexin 1"	"Cplx"	"Cplx1_2_3 TKO + Cplx11-15-dmCplx 17-143"	"Cplx1_2_3 TKO"	374	373	120	Nan	1	0.0316456	0.0621762	Nan	0	0	0.641483	-4.98185	0.661228	-4.00749	0.491493	0.91175	0.031578	0.056672	1	1	0.356023	3.5227
"Xue 2009"	19914185	"Cplx1"	"Cpx1"	"complexin 1"	"Cplx"	"Cplx1_2_3 TKO + Cpx1 (mouse WT cpx1)"	"Cplx1_2_3 TKO"	352	351	101	Nan	1	2.21658	1.51712	Nan	0	0	0.641483	1.14834	0.144362	0.601338	0.180977	0.74748	0.048118	0.20441	1	1	0.688074	0.811997
"Xue 2009"	19914185	"Cplx1"	"Cpx1"	"complexin 1"	"Cplx"	"Cplx1_2_3 TKO + dmCplx 1-16-Cplx1 16-134"	"Cplx1_2_3 TKO + Cplx1 wt"	378	376	70	Nan	1	1.03846	2.15429	Nan	0	0	0.641483	0.0544478	0.142142	1.10721	0.194202	0.49745	0.23638	0.26617	1	1	1.04059	0.0385004
"Xue 2009"	19914185	"Cplx1"	"Cpx1"	"complexin 1"	"Cplx"	"Cplx1_2_3 TKO + dmCplx 1-76-Cplx1 71-134"	"Cplx1_2_3 TKO"	362	361	77	Nan	1	0.831889	0.193202	Nan	0	0	0.641483	-0.265537	0.2488	-2.37182	0.536509	0.54317	0.18246	0.27437	1	1	0.996757	0.187763
"Xue 2009"	19914185	"Cplx1"	"Cpx1"	"complexin 1"	"Cplx"	"Cplx1_2_3 TKO + dmCplx 1-76-Cplx3 81-158"	"Cplx1_2_3 TKO"	366	365	100	Nan	1	2.04073	0.969589	Nan	0	0	0.641483	1.02908	0.17457	-0.0445554	0.324633	0.72711	0.051313	0.22158	1	1	0.718018	0.727672
"Xue 2009"	19914185	"Cplx1"	"Cpx1"	"complexin 1"	"Cplx"	"Cplx1_2_3 TKO + dmCplx 1-83"	"Cplx1_2_3 TKO"	360	359	85	Nan	1	0.701906	1.23077	Nan	0	0	0.641483	-0.510649	0.269545	0.29956	0.339552	0.61677	0.10709	0.27615	1	1	0.892661	0.361084
"Xue 2009"	19914185	"Cplx1"	"Cpx1"	"complexin 1"	"Cplx"	"Cplx1_2_3 TKO + dmCplx 17-143"	"Cplx1_2_3 TKO"	372	371	97	Nan	1	0.0361664	0.0587219	Nan	0	0	0.641483	-4.78921	0.573008	-4.08996	0.710553	0.91167	0.031602	0.056733	1	1	0.356269	3.38648
"Xue 2009"	19914185	"Cplx1"	"Cpx1"	"complexin 1"	"Cplx"	"Cplx1_2_3 TKO + dmCplx 54-143"	"Cplx1_2_3 TKO"	368	367	114	Nan	1	0.483725	1.22625	Nan	0	0	0.641483	-1.04774	0.208273	0.294256	0.245828	0.72858	0.051326	0.2201	1	1	0.716286	0.740864
"Xue 2009"	19914185	"Cplx1"	"Cpx1"	"complexin 1"	"Cplx"	"Cplx1_2_3 TKO + dmCplx C140S"	"Cplx1_2_3 TKO"	364	363	92	Nan	1	0.732236	0.783542	Nan	0	0	0.641483	-0.44962	0.161583	-0.351917	0.290666	0.63473	0.078319	0.28695	1	1	0.846238	0.317929
"Xue 2009"	19914185	"Cplx1"	"Cpx1"	"complexin 1"	"Cplx"	"Cplx1_2_3 TKO + dmCpx (drosphila mutant)"	"Cplx1_2_3 TKO + Cpx1 (mouse WT cpx1)"	347	346	6	0.00963855	1.08311	0.00909091	0.0275482	-6.69697	1.10982	0.11518	0.19891	-6.78136	1.08917	-5.1819	0.331372	0.91781	0.029902	0.052288	1	1	0.337968	5.50301
"Xue 2009"	19914185	"Cplx1"	"Cpx1"	"complexin 1"	"Cplx"	"Cplx1_2_3 TKO + dmCpx (drosphila mutant)"	"Cplx1_2_3 TKO"	354	353	121	Nan	1	0.0126904	0.0445205	Nan	0	0	0.641483	-6.30012	2.40972	-4.48938	0.464823	0.87814	0.045201	0.076663	1	1	0.450981	4.45486
"Xue 2009"	19914185	"Cplx1"	"Cpx1"	"complexin 1"	"Cplx"	"Cplx1_2_3 TKO + dmCpx 1-53-Cplx1 48-70-dmCplx 77-143 "	"Cplx1_2_3 TKO"	358	357	117	Nan	1	0.0169205	0.0376712	Nan	0	0	0.641483	-5.88509	1.0945	-4.73039	0.316586	0.91194	0.031483	0.056573	1	1	0.355432	4.16138
"Xue 2009"	19914185	"Cplx1"	"Cpx1"	"complexin 1"	"Cplx"	"Cplx1_2_3 TKO + dmCpx K75A_ Y76A"	"Cplx1_2_3 TKO"	356	355	91	Nan	1	0.651438	0.876712	Nan	0	0	0.641483	-0.6183	0.276315	-0.189825	0.405768	0.64337	0.086228	0.2704	1	1	0.848716	0.437204
"Xue 2009"	19914185	"Cplx1"	"Cpx1"	"complexin 1"	"Cplx"	"Cplx1_2_3 TKO"	"Cplx1_2_3 TKO + Cpx1 (mouse WT cpx1)"	345	346	26	0.373494	1.03485	0.513636	0.603306	-1.42084	0.314844	0.0494252	0.169499	-0.961181	0.212677	-0.729039	0.218075	0.92624	0.028349	0.045412	1	1	0.312395	0.990809
"Xue 2009"	19914185	"Cplx1"	"Cpx1"	"complexin 1"	"Cplx"	"Cplx1_2_3 TKO"	"Cplx1_2_3 TKO + Cplx1 wt"	375	376	106	Nan	1	0.331361	0.651429	Nan	0	0	0.641483	-1.59352	0.198028	-0.618321	0.266119	0.81208	0.040881	0.14703	1	1	0.581614	1.12679
"Xue 2009"	19914185	"Cplx1"	"Cpx1"	"complexin 1"	"Cplx"	"WT+Cpx1"	"WT+EGFP"	349	348	87	0.79902	0.94686	0.874384	0.905941	-0.323697	0.299646	-0.0787771	0.212603	-0.193661	0.216923	-0.142512	0.267308	0.6192	0.19478	0.18602	1	1	0.928304	0.222479
"Xue 2009"	19914185	"Cplx1"	"Cpx1"	"complexin 1"	"Cplx"	"WT+dmCpx"	"WT+EGFP"	350	348	3	0.151961	0.94686	0.135468	0.143564	-2.71823	0.352839	-0.0787771	0.230926	-2.88398	0.328177	-2.80023	0.488917	0.91945	0.029999	0.050555	1	1	0.3333	2.28854
"Reim 2001"	11163241	"Cplx2"	"Cpx2"	"complexin 2"	"Cplx"	"Cpx II KO"	"WT"	186	185	52	0.914634	1.06283	1.10204	0.981395	-0.128733	0.198049	0.0879071	0.260902	0.140178	0.182286	-0.0270937	0.0814813	0.46363	0.24383	0.29253	1	1	1.06007	0.121037
"Xue 2008"	18505837	"Cplx2"	"Cpx2"	"complexin 2"	"Cplx"	"Cpx2_3 DKO"	"Cpx3 KO"	335	334	74	1.04056	0.962963	1.06952	1.37209	0.0573594	0.186154	-0.0544478	0.251819	0.0969617	0.122417	0.456378	0.239667	0.5281	0.2032	0.2687	1	1	1.0141	0.0722409
"Xue 2008"	18505837	"Cplx3"	"Cpx3"	"complexin 3"	"Cplx"	"Cpx3 KO"	"WT"	333	332	60	1.00909	1.02151	1.01604	0.839286	0.0130562	0.260945	0.0306968	0.254351	0.0229611	0.208768	-0.252766	0.297734	0.49104	0.24576	0.26321	1	1	1.04548	0.0233807
"Adamcio 2008"	18782446	"EPO"		"Erythropoietin"	"EPO"	"WT+10^-4 uM EPO"	"WT"	4	3	35	0.651885	0.609702	1.14326	0.54798	-0.617311	0.18997	-0.713823	0.292546	0.193152	0.206244	-0.867805	0.308084	-1.282e-16	0.87522	0.12478	1	2	0.376342	0.556155
"Morales 2000 "	11055436	"LatA"		"Latrunculin A"	"LatA"	"WT + 20uM Latrunculin"	"WT"	144	143	68	1.25	1.04053	Nan	4.4	0.321928	0.42119	0.0573232	0.218881	Nan	0	2.1375	0.918079	0.52788	0.23292	0.2392	1	1	1.0188	0.231218
"Yamaguchi 2002"	18953334	"Madd"	"Rab3GEP"	"MAP-kinase activating death domain"	"Madd"	"Rab3GEP KO"	"WT"	380	379	23	0.22207	1.04651	0.325	0.702624	-2.17091	0.294975	0.0655883	0.417227	-1.62149	0.490844	-0.509175	0.314492	0.91874	0.031742	0.049523	1	1	0.336211	1.56486
"Chao 2007"	17920015	"Mecp2"		"methyl CpG binding protein 2"	"Mecp2"	"MeCP2 KO"	"WT"	55	54	29	0.545903	0.588511	0.956817	0.624606	-0.873283	0.244983	-0.764858	0.214996	-0.0636854	0.277896	-0.678982	0.155479	1.0806e-33	0.91979	0.080211	1	2	0.279283	0.671239
"Chao 2007"	17920015	"Mecp2"		"methyl CpG binding protein 2"	"Mecp2"	"Tg1 (MeCP2 KI_ double levels of Mecp2) "	"WT"	57	56	20	2.13777	2.05245	0.94621	1.57143	1.09611	0.209572	1.03735	0.270187	-0.0797673	0.12395	0.652077	0.265602	-7.7023e-33	0.94474	0.055264	1	2	0.213729	0.872525
"Tokuoka 2006"	17093082	"Mylk3"	"MLCK"	"myosin light chain kinase 3"	"Mylk"	"WT + 10uM ML-7"	"WT"	246	245	112	0.532374	1.1	0.428571	5	-0.909488	0.396037	0.137504	0.487436	-1.22239	0.31669	2.32193	0.527872	0.8981	0.036393	0.065511	1	1	0.395659	0.883236
"Basu 2007"	17267576	"PDBu"		"4beta -phorbol-12_ 13-dibutyrate"	"PDBu"	"M13-1 WT / M13-2 KO + 1uM PDBU "	"M13-1 WT / M13-2 KO"	19	16	94	Nan	0.995134	1.55263	2.64444	Nan	0	-0.00703755	0.408938	0.634716	0.254135	1.40296	0.317867	0.69692	0.06776	0.23532	1	1	0.774505	0.448839
"Basu 2007"	17267576	"PDBu"		"4beta -phorbol-12_ 13-dibutyrate"	"PDBu"	"M13-1H567K HT / M13-2 KO + 1uM PDBU (M13-1 H567K mimics PDBU activated state)"	"M13-1H567K HT / M13-2 KO (M13-1 H567K mimics PDBU activated state)"	20	17	59	Nan	1.01812	0.967742	1.71429	Nan	0	0.0259019	0.253615	-0.0473057	0.172787	0.777608	0.159068	0.49375	0.24062	0.26563	1	1	1.04336	0.0381362
"Basu 2007"	17267576	"PDBu"		"4beta -phorbol-12_ 13-dibutyrate"	"PDBu"	"M13-1H567K KI / M13-2 KO + 1uM PDBU([M13-1 H567K mimics PDBU activated state)"	"M13-1H567K KI / M13-2 KO (M13-1 H567K mimics PDBU activated state)"	21	18	88	Nan	1.07391	1.26389	1.125	Nan	0	0.102877	0.299993	0.33787	0.22505	0.169925	0.184214	0.62104	0.1453	0.23366	1	1	0.915831	0.249739
"Rosenmund 2002"	11832228	"PDBu"		"4beta -phorbol-12_ 13-dibutyrate"	"PDBu"	"WT + 100-1000nM PBDU"	"before PDBU (imputed for calculations)"	207	205	81	1.99	1.3	Nan	Nan	0.992768	0.181243	0.378512	0.0166465	Nan	0	Nan	0	0.0725	0.45405	0.47345	1	3	0.902749	0.751286
"Rosenmund 2002"	11832228	"PDBu"		"4beta -phorbol-12_ 13-dibutyrate"	"PDBu"	"M13-1 KO + 100-1000nM PBDU"	"before PDBU (imputed for calculations)"	206	205	33	5.7	1.11	Nan	Nan	2.51096	0.298663	0.15056	0.0649863	Nan	0	Nan	0	0.92009	0.031678	0.04823	1	1	0.332208	1.77871
"Priller 2007"	17088253	"Psen1"	"PS1"	"presenilin 1"	"Psen"	" PS1 KI"	"WT "	173	172	45	0.885246	0.653317	1.00236	0.990037	-0.17585	0.260486	-0.614145	0.433466	0.00339858	0.378726	-0.0144451	0.389444	0.37731	0.36757	0.25512	1	1	1.08414	0.368831
"Priller 2007"	17088253	"Psen1"	"PS1"	"presenilin 1"	"Psen"	"non functional PS1 KI "	"WT "	174	172	39	0.590164	0.329288	1.04009	0.37609	-0.760812	0.233387	-1.60258	0.497038	0.0567144	0.540902	-1.41085	0.39245	2.5671e-33	0.89221	0.10779	1	2	0.34187	1.02475
"Schluter 2004"	15269275	"Rab3a"		"RAB3A_ member RAS oncogene family"	"Rab3"	"((Rab3bcd TKO)) Rab3 abcd QKO"	"Rab3 bcd TKO"	213	212	47	0.7	0.828947	Nan	0.927835	-0.514573	0.462817	-0.270648	0.184184	Nan	0	-0.10806	0.230088	0.32019	0.36369	0.31612	1	2	1.09656	0.411118
"Han 2006"	16950156	"Rgs2"		"regulator of G-protein signaling 2"	"Rgs"	"RGS2 KO"	"WT"	102	101	118	0.747356	1.14417	0.751185	0.923885	-0.420132	0.134826	0.194299	0.299197	-0.41276	0.161323	-0.114216	0.0756018	0.88457	0.047895	0.067534	1	1	0.436049	0.358066
"Calakos 2004"	15207234	"Rims1"	"RIM1alpha"	"regulating synaptic membrane exocytosis 1"	"Rims1"	"Rim1 KO"	"WT"	47	46	15	0.539519	0.55	1.25148	0.860382	-0.890255	0.281465	-0.862496	0.174706	0.323634	0.274266	-0.216951	0.597042	-1.282e-16	0.86389	0.13611	1	2	0.397839	0.739638
"Tobaben 2001"	11580898	"Sgta"		"small glutamine-rich tetratricopeptide repeat"	"Sgt"	"WT + SGT"	"WT + GFP"	244	243	108	0.532	0.655172	0.681818	Nan	-0.910502	0.18575	-0.610053	0.291094	-0.552541	0.174612	Nan	0	0.51393	0.22463	0.26144	1	1	1.02828	0.708633
"Wojcik 2004"	15103023	"Slc17a7"	"VGLUT1"	"solute carrier family 17 (sodium-dependent inorganic phosphate cotransporter)_ member 7"	"Slc17a"	"VGLUT1 KO"	"WT "	305	304	21	0.160714	Nan	0.8	0.0869565	-2.63743	0.177959	Nan	0	-0.321928	0.192453	-3.52356	0.485369	-2.564e-16	0.93969	0.060307	1	2	0.227814	1.87879
"Weber 2010"	20562829	"Snap25"		"synaptosomal-associated protein 25"	"Snap25"	"Snap25 KO + Æaa1_24 (NÆ24)"	"Snap25 KO + Snap25-WT"	281	280	56	1.09038	1.00776	0.945599	3.54266	0.124829	0.156977	0.0111578	0.383176	-0.0806989	0.29266	1.82483	0.421775	0.48735	0.26173	0.25092	1	1	1.04806	0.0860604
"Weber 2010"	20562829	"Snap25"		"synaptosomal-associated protein 25"	"Snap25"	"Snap25 KO + Æaa197_206 (CD9)"	"Snap25 KO + Snap25-WT"	286	280	5	0.0355932	0.445652	Nan	0.0248158	-4.81226	0.339488	-1.16601	0.650809	Nan	0	-5.3326	0.464453	0.77378	0.096461	0.12976	1	1	0.689014	3.50124
"Weber 2010"	20562829	"Snap25"		"synaptosomal-associated protein 25"	"Snap25"	"Snap25 KO + I60A_ I181A (Layer +2)"	"Snap25 KO + Snap25-WT"	283	280	71	1.08782	0.976486	0.931739	4.13881	0.121436	0.159916	-0.0343284	0.391883	-0.102002	0.350349	2.04922	0.402217	0.49508	0.25427	0.25065	1	1	1.04307	0.0936831
"Weber 2010"	20562829	"Snap25"		"synaptosomal-associated protein 25"	"Snap25"	"Snap25 KO + L50A_ I171A (layer -1)"	"Snap25 KO + Snap25-WT"	282	280	61	1.09067	0.979148	1.01057	4.52962	0.125216	0.204031	-0.0304009	0.394013	0.0151668	0.288248	2.17939	0.391761	0.50803	0.24579	0.24619	1	1	1.03403	0.0749074
"Weber 2010"	20562829	"Snap25"		"synaptosomal-associated protein 25"	"Snap25"	"Snap25 KO + L78A_ L81A_ M202A (Layer +7/+8)"	"Snap25 KO + Snap25-WT"	285	280	107	0.164469	0.590062	0.376299	0.0331484	-2.60412	0.180922	-0.761061	0.451253	-1.41005	0.398081	-4.91492	0.467219	0.45783	0.243	0.29917	1	1	1.06248	1.7653
"Weber 2010"	20562829	"Snap25"		"synaptosomal-associated protein 25"	"Snap25"	"Snap25 KO + L81A_ M202A (Layer +8)"	"Snap25 KO + Snap25-WT"	284	280	72	0.987736	0.775288	0.860534	0.200751	-0.0178021	0.195925	-0.367195	0.358176	-0.216697	0.274366	-2.31652	0.474769	0.4892	0.26002	0.25079	1	1	1.04689	0.246378
"Thakur 2004"	15269257	"Snapin"		"SNAP-associated protein"	"Snapin"	"WT + Snapin s50A (s50A mimics unphosphorylated state of Snapin)"	"WT"	238	237	43	0.885154	1.53191	0.833333	Nan	-0.176	0.304175	0.615336	0.302125	-0.263034	0.625168	Nan	0	0.29525	0.22907	0.47568	1	3	1.05121	0.3995
"Thakur 2004"	15269257	"Snapin"		"SNAP-associated protein"	"Snapin"	"WT + Snapin s50D (s50D mimics phosphorylated state of snapin)"	"WT"	236	235	18	0.891599	0.604167	1.72414	Nan	-0.165533	0.267662	-0.726982	0.312112	0.785875	0.287551	Nan	0	-2.564e-16	0.027919	0.97208	1	3	0.127433	0.625434
"Thakur 2004"	15269257	"Snapin"		"SNAP-associated protein"	"Snapin"	"WT + Snapin"	"WT"	234	233	102	0.632653	0.854167	0.8	Nan	-0.660514	0.317284	-0.22741	0.334312	-0.321928	0.461888	Nan	0	0.65253	0.217	0.13047	1	1	0.875826	0.444084
"Thakur 2004"	15269257	"Snapin"		"SNAP-associated protein"	"Snapin"	"WT + Sp-cAMPS + Snapin"	"WT + Sp-cAMPS"	240	239	109	1.46512	1.22727	1.75	Nan	0.551015	0.319041	0.295456	0.456843	0.807355	0.251576	Nan	0	0.84435	0.057659	0.097993	1	1	0.534991	0.589557
"Vites 2004"	15084593	"Snapin"		"SNAP-associated protein"	"Snapin"	"WT + Snapin-CT (Snapin C-terminal fragment)"	"WT + GFP"	279	278	50	0.931818	1	1.10417	0.850107	-0.10188	0.192385	0	0.285138	0.142958	0.181599	-0.234284	0.342679	0.44898	0.24547	0.30555	1	1	1.06659	0.101352
"Gerber 2008"	18703708	"Stx1a"		"syntaxin 1A"	"Stx1"	"Stx1A KO"	"WT"	93	92	51	1.03989	1.00582	0.971154	0.813333	0.0564254	0.180934	0.00837561	0.24336	-0.0422282	0.129517	-0.298081	0.195622	0.48072	0.24791	0.27136	1	1	1.05181	0.0409764
"Gerber 2008"	18703708	"Stx1b"		"syntaxin 1B"	"Stx1"	"open-Stx1B KI on StxA KO background"	"WT Stx1B on StxA KO background"	95	94	22	1.01436	0.638158	2.20225	1.39048	0.0205702	0.11637	-0.648015	0.226025	1.13898	0.0926974	0.475579	0.181385	0	0	1	1	3	5.5262e-11	0.756662
"Toonen 2006"	17110441	"Stxbp1"	"M18-1"	"syntaxin binding protein 1"	"Stxbp"	"M18-1 HET"	"WT"	259	258	37	1.00081	0.632075	Nan	0.788177	0.00116723	0.302319	-0.661831	0.236813	Nan	0	-0.343408	0.341566	0.0014758	0.27501	0.72351	1	3	0.598801	0.467986
"Toonen 2006"	17110441	"Stxbp1"	"M18-1"	"syntaxin binding protein 1"	"Stxbp"	"WT + M18-1"	"WT"	261	260	44	1.17119	1.18182	Nan	1.25263	0.22797	0.225164	0.241008	0.257807	Nan	0	0.324962	0.222773	0.42059	0.30939	0.27002	1	1	1.08076	0.23458
"Weirda 2007"	17442248	"Stxbp1"	"M18-1"	"syntaxin binding protein 1"	"Stxbp"	"M18-1 KO + M18-1 PKCi (M18-1 PKCi has impaired phosphorylation by PKC)"	"M18-1 KO + M18-1 WT"	289	288	57	1.14501	0.8625	0.864198	1.35154	0.195359	0.281683	-0.213404	0.353137	-0.210567	0.366003	0.4346	0.363477	0.49229	0.24209	0.26562	1	1	1.0444	0.206595
"Custer 2006"	16436618	"Sv2a"		"synaptic vesicle glycoprotein 2 a"	"Sv2"	"SV2a/b DKO"	"SV2b KO"	66	65	58	0.627635	0.606687	1.12698	1.01914	-0.672003	0.120637	-0.720976	0.344358	0.172467	0.457483	0.0273505	0.623901	0.053407	0.79775	0.14885	1	2	0.620264	0.577679
"Fernandez-Chacon 2001"	11242035	"Syt1"		"synaptotagmin I"	"Syt"	"Syt-1 K236Q KI (Syt-1 K236Q has no change in Ca affinity)"	"WT (K236Q littermates) "	72	71	66	0.97	1.06	0.884615	Nan	-0.0439433	0.28259	0.0840643	0.42192	-0.176878	0.322198	Nan	0	0.498	0.22884	0.27316	1	1	1.03914	0.115879
"Fernandez-Chacon 2001"	11242035	"Syt1"		"synaptotagmin I"	"Syt"	"Syt-1 R233Q KI (Syt-1 R233Q has decreased Ca affinity)"	"WT (R233Q littermates) "	70	69	104	0.55	1.16	0.336691	1.31579	-0.862496	0.367231	0.214125	0.174118	-1.5705	0.264682	0.395929	0.762973	0.90833	0.031747	0.059923	1	1	0.365524	1.04183
"Fernandez-Chacon 2002"	12351718	"Syt1"		"synaptotagmin I"	"Syt"	"Syt1 D232N KI (Syt1 D232N has reduced Ca affinity)"	"WT (D232N littermates) "	74	73	63	0.972973	1.0853	1.07812	Nan	-0.0395284	0.338596	0.118093	0.344427	0.108524	0.245968	Nan	0	0.49208	0.24308	0.26485	1	1	1.04462	0.0953695
"Fernandez-Chacon 2002"	12351718	"Syt1"		"synaptotagmin I"	"Syt"	"Syt1 D238N KI (Syt1 D238N has reduced Ca affinity)"	"WT (D238N littermates) "	76	75	48	1.05882	0.764294	0.935484	Nan	0.0824622	0.41599	-0.3878	0.378571	-0.0962153	0.276441	Nan	0	0.46462	0.27935	0.25602	1	1	1.06123	0.235547
"Pang 2006"	17135417	"Syt1"		"synaptotagmin I"	"Syt"	"Syt1 D238N KI"	"Syt1 D232N KI"	163	162	41	0.827778	1.48841	0.555556	Nan	-0.272685	0.301757	0.57377	0.320841	-0.847997	0.23594	Nan	0	0.17036	0.0083563	0.82128	1	3	0.503196	0.611737
"Rhee 2005"	16352718	"Syt1"		"synaptotagmin I"	"Syt"	"Syt1 KO + Syt1 C2A3W (Syt1 C2A3W has increased Ca affinity)"	"Syt1 KO + Syt1 WT "	196	195	16	0.821074	0.8	1.48276	1.28125	-0.284417	0.216176	-0.321928	0.296016	0.568284	0.1712	0.357552	0.333894	-1.6392e-17	0.052202	0.9478	1	3	0.204947	0.411289
"Rhee 2005"	16352718	"Syt1"		"synaptotagmin I"	"Syt"	"Syt1 KO + Syt1 C2B3W (Syt1 C2B3W has increased Ca affinity)"	"Syt1 KO + Syt1 WT "	197	195	28	0.864811	0.7	1.81034	1.625	-0.209543	0.173155	-0.514573	0.319314	0.856265	0.222394	0.70044	0.336398	0	0	1	1	3	5.5262e-11	0.589317
"Rhee 2005"	16352718	"Syt1"		"synaptotagmin I"	"Syt"	"Syt1KO + Syt1 C2A3WB3W OE (Syt1 C2A3WB3W has increased Ca affinity)"	"Syt1 KO + Syt1 WT "	198	195	17	0.910537	0.58	2.43103	1.875	-0.135211	0.22117	-0.785875	0.283536	1.28157	0.287361	0.906891	0.267635	0	0	1	1	3	5.5262e-11	0.871456
"Xue 2008b"	18953334	"Syt1"		"synaptotagmin I"	"Syt"	"Syt1 KO + Syt1 R398Q (Syt1 R398Q disrupts Ca-independent bottom face of the C2B domain involved in lipid mixing)"	"Syt1 KO + Syt1 WT"	342	341	27	0.111842	1	0.0962025	Nan	-3.16046	0.382183	0	0.641483	-3.37778	0.333934	Nan	0	0.91747	0.030541	0.051985	1	1	0.339284	2.6707
"Xue 2008b"	18953334	"Syt1"		"synaptotagmin I"	"Syt"	"Syt1 KO + Syt1 R398Q R399Q (Syt1 R398Q R399Q disrupts Ca-independent bottom face of the C2B domain involved in lipid mixing)"	"Syt1 KO + Syt1 WT"	344	341	2	0.149671	1	0.151899	Nan	-2.74013	0.39049	0	0.641483	-2.71882	0.218157	Nan	0	0.92024	0.029743	0.050017	1	1	0.330863	2.22862
"Xue 2008b"	18953334	"Syt1"		"synaptotagmin I"	"Syt"	"Syt1 KO + Syt1 R399Q (Syt1 R399Q disrupts Ca-independent bottom face of the C2B domain involved in lipid mixing)"	"Syt1 KO + Syt1 WT"	343	341	1	0.120066	1	0.134177	Nan	-3.0581	0.414523	0	0.641483	-2.89779	0.235733	Nan	0	0.92202	0.02925	0.048732	1	1	0.325404	2.43236
"Xue 2008b"	18953334	"Syt1"		"synaptotagmin I"	"Syt"	"Syt1 KO"	"Syt1 KO + Syt1 WT"	340	341	30	0.129934	1	0.194937	Nan	-2.94415	0.266806	0	0.641483	-2.35892	0.178608	Nan	0	0.9275	0.028091	0.044408	1	1	0.308457	2.17811
"Augustin 1999"	10440375	"Unc13a"	"Munc13-1"	"unc-13 homolog A"	"Unc13"	"M13-1 KO"	"WT"	11	9	8	0.0769231	0.112	Nan	0.0517241	-3.70044	0.45321	-3.15843	0.600439	Nan	0	-4.27302	0.755287	-4.1778e-34	0.80822	0.19178	1	2	0.488794	3.44013
"Basu 2005"	16228007	"Unc13a"	"Munc13-1"	"unc-13 homolog A"	"Unc13"	"M13-1/2 DKO "	"M13-1/2 DKO + M13-1 WT "	12	13	11	0.0506058	0.0283861	Nan	Nan	-4.30455	0.262953	-5.13867	0.416626	Nan	0	Nan	0	-5.3511e-32	0.89952	0.10048	1	2	0.326136	4.74
"Basu 2005"	16228007	"Unc13a"	"Munc13-1"	"unc-13 homolog A"	"Unc13"	"M13-1/2 DKO + M13-1 MHD1-2 domains (M13 homology domains) "	"M13-1/2 DKO + M13-1 WT "	15	13	24	0.0449038	0.0316302	Nan	Nan	-4.47702	0.362414	-4.98255	0.410228	Nan	0	Nan	0	-1.282e-16	0.88921	0.11079	1	2	0.348164	4.73654
"Basu 2005"	16228007	"Unc13a"	"Munc13-1"	"unc-13 homolog A"	"Unc13"	"M13-1/2 DKO + M13-1 MUN domain (autonomously folded_ alpa-helical module)"	"M13-1/2 DKO + M13-1 WT "	14	13	98	0.283678	0.51176	0.599725	Nan	-1.81767	0.256706	-0.966461	0.458247	-0.737627	0.559476	Nan	0	0.37212	0.35062	0.27726	1	1	1.09099	1.26255
"Basu 2007"	17267576	"Unc13a"	"Munc13-1"	"unc-13 homolog A"	"Unc13"	"M13-1H567K HT / M13-2 KO (M13-1 H567K mimics PDBU activated state)"	"M13-1 WT / M13-2 KO"	17	16	31	0.908475	0.671533	1.63158	2.33333	-0.138482	0.438437	-0.57447	0.315138	0.706269	0.196122	1.22239	0.319583	0.030964	0.030628	0.93841	1	3	0.274015	0.531667
"Basu 2007"	17267576	"Unc13a"	"Munc13-1"	"unc-13 homolog A"	"Unc13"	"M13-1H567K HT / M13-2 KO + 1uM PDBU (M13-1 H567K mimics PDBU activated state)"	"M13-1 WT / M13-2 KO + 1uM PDBU "	22	19	54	Nan	0.687042	1.01695	1.51261	Nan	0	-0.541531	0.363647	0.0242475	0.236593	0.597035	0.155591	0.33021	0.42605	0.24374	1	2	1.07346	0.383304
"Basu 2007"	17267576	"Unc13a"	"Munc13-1"	"unc-13 homolog A"	"Unc13"	"M13-1H567K KI / M13-2 KO (M13-1 H567K mimics PDBU activated state)"	"M13-1 WT / M13-2 KO"	18	16	40	0.894915	0.559611	1.26316	2.66667	-0.160177	0.514209	-0.837505	0.329341	0.337035	0.193691	1.41504	0.317402	0.10341	0.36377	0.53282	1	3	0.937948	0.529359
"Basu 2007"	17267576	"Unc13a"	"Munc13-1"	"unc-13 homolog A"	"Unc13"	"M13-1H567K KI /M13-2 KO + 1uM PDBU (M13-1 H567K mimics PDBU activated state)"	"M13-1 WT / M13-2 KO + 1uM PDBU "	23	19	42	Nan	0.603912	1.02825	1.13445	Nan	0	-0.72759	0.385696	0.0401891	0.278775	0.181998	0.185013	0.22337	0.5515	0.22513	1	2	0.998706	0.515268
"Betz 2001"	11343654	"Unc13a"	"Munc13-1"	"unc-13 homolog A"	"Unc13"	"WT+M13-1(1-451) (M13-1(1-451) is the RIM1-binding N terminus)"	"WT "	29	28	14	0.302083	0.294118	Nan	Nan	-1.72698	0.385783	-1.76553	0.289318	Nan	0	Nan	0	-7.6175e-33	0.87077	0.12923	1	2	0.38492	1.74636
"Junge 2004"	15294163	"Unc13a"	"Munc13-1"	"unc-13 homolog A"	"Unc13"	"M13-1_2 DKO + M13 W464R (M13 W464R is M13-1 with impaired CaM binding)"	"M13-1_2 DKO + M13-1 WT"	132	131	75	1.19249	Nan	1.08	Nan	0.253975	0.205037	Nan	0	0.111031	0.198055	Nan	0	0.55899	0.25566	0.18534	1	1	0.986221	0.195999
"Rhee 2002"	11792326	"Unc13a"	"Munc13-1"	"unc-13 homolog A"	"Unc13"	"M13-1H567K KI (M13-1H567K mimics PDBU activation)"	"WT"	190	189	25	0.839655	0.557692	1.52174	0.880952	-0.252131	0.219291	-0.842459	0.313288	0.605721	0.166795	-0.182864	0.826371	-3.1114e-17	0.049542	0.95046	1	3	0.197163	0.616497
"Rhee 2002"	11792326	"Unc13a"	"Munc13-1"	"unc-13 homolog A"	"Unc13"	"Munc13-1_2 DKO + Munc13-1 H567K (M13-1H567K mimics PDBU activation)"	"M13-2 KO"	194	193	83	1.14394	Nan	1.36232	Nan	0.194011	0.411385	Nan	0	0.446064	0.175538	Nan	0	0.62527	0.070134	0.30459	1	1	0.842073	0.343958
"Junge 2004"	15294163	"Unc13a/Unc13b"	"Munc13-1/ubMunc13-2"	"unc-13 homolog A/unc-13 homolog B"	"Unc13"	" M13-1_2 DKO + M13 ub13-2"	"M13-1_2 DKO + M13-1 WT"	133	131	46	0.732394	Nan	0.986667	Nan	-0.449307	0.218957	Nan	0	-0.0193653	0.193299	Nan	0	0.41468	0.43547	0.14985	1	2	1.01147	0.318003
"Junge 2004"	15294163	"Unc13a/Unc13b"	"Munc13-1/ubMunc13-2"	"unc-13 homolog A/unc-13 homolog B"	"Unc13"	" M13-1_2 DKO + M13 W387R (M13 W387R is ubM13-2 with impaired CaM binding)"	"M13-1_2 DKO + M13-1 WT"	134	131	53	0.976526	Nan	1.09333	Nan	-0.0342699	0.208605	Nan	0	0.128733	0.233743	Nan	0	0.47717	0.2392	0.28363	1	1	1.05261	0.0941984
"Varoqueaux 2002"	12070347	"Unc13a/Unc13b"	"Munc13-1/Munc13-2"	"unc-13 homolog A/unc-13 homolog B"	"Unc13"	"M13-1_2 DKO"	"WT"	275	273	36	0.0002	0.00425532	Nan	2.63158e-06	-12.2877	1.46104	-7.87652	1.47826	Nan	0	-18.5356	0.26576	0.038714	0.50786	0.45342	1	2	0.828607	10.3205
"Junge 2004"	15294163	"Unc13b"	"Munc13-1/ubMunc13-2"	"unc-13 homolog B"	"Unc13"	" M13-1_2 DKO + M13 W387R (M13 W387R is ubM13-2 with impaired CaM binding)"	" M13-1_2 DKO + M13 ub13-2"	135	133	79	1.33333	Nan	1.10811	Nan	0.415037	0.225821	Nan	0	0.148099	0.211276	Nan	0	0.57606	0.28397	0.13996	1	1	0.950425	0.3116
"Shin 2010"	20154707	"Unc13b"	"ubMunc13-2"	"unc-13 homolog B"	"Unc13"	"M13-1/2 DKO + ubM13-2 DN (impaired Ca-dependent phospholipid binding)"	"M13-1/2 DKO + ubM13-2 WT"	221	220	73	0.925926	0.78187	0.909091	Nan	-0.111031	0.23594	-0.355	0.267253	-0.137504	0.129983	Nan	0	0.50136	0.29288	0.20576	1	1	1.03112	0.228954
"Shin 2010"	20154707	"Unc13b"	"ubMunc13-2"	"unc-13 homolog B"	"Unc13"	"M13-1/2 DKO + ubM13-2 KW (increased PIP2 binding)"	"M13-1/2 DKO + ubM13-2 WT"	222	220	82	1.7037	1.0255	1.71212	Nan	0.768674	0.185873	0.0363215	0.267325	0.775785	0.116246	Nan	0	0.91667	0.03214	0.05119	1	1	0.342391	0.630878
"Varoqueaux 2002"	12070347	"Unc13b"	"Munc13-2"	"unc-13 homolog B"	"Unc13"	"M13-2 KO"	"WT"	274	273	62	1.04	0.989362	Nan	0.842105	0.0565835	0.320228	-0.01543	0.388648	Nan	0	-0.247928	0.485044	0.49325	0.24441	0.26234	1	1	1.04399	0.0414716

## Sheet: Sorted by cluster
General information								Indices			Normalized synaptic parameters				Log2 transformed ratios and SEMs								Cluster probabilities					Entropy & RMS
Author	Pubmed ID	Gene/Compound	Alias in Paper	Full name	Gene family	Perturbation	Normalized to	Perturbation index	Normalized to index	Index Cooc. matrix	Ap/Ac	RRPp/RRPc	Pv,p/Pv,c	Fp/Fc	log2(Ap/Ac)	log2(Ap/Ac) SEM	log2(RRPp/RRPc)	log2(RRPp/RRPc) SEM	log2(Pv,p/Pv,c)	log2(Pv,p/Pv,c) SEM	log2(Fp/Fc)	log2(Fp/Fc) SEM	P Cl1	P Cl2	P Cl3	P nonclustered	Winning Cl	Entropy	RMS
"Cho 2008"	18094106	"Accn1"	"ASIC2"	"amiloride-sensitive cation channel 1"	"Accn"	"ASIC2 KO"	"WT"	60	58	55	1.06027	Nan	0.885714	Nan	0.0844371	0.298475	Nan	0	-0.175087	0.201796	Nan	0	0.46948	0.22426	0.30626	1	1	1.05265	0.13745
"Cho 2008"	18094106	"Accn2"	"ASIC1"	"amiloride-sensitive cation channel 2"	"Accn"	"ASIC1 KO"	"WT"	59	58	76	1.17534	0.830287	1.55714	Nan	0.233081	0.277672	-0.268318	0.343442	0.638901	0.278951	Nan	0	0.58425	0.062034	0.35371	1	1	0.854053	0.422104
"Priller 2009"	18077058	"App"		"amyloid beta (A4) precursor protein"	"App"	"APP23 KI"	"WT"	180	179	69	0.928962	1.07558	0.965079	0.895192	-0.106309	0.207943	0.105117	0.38285	-0.0512805	0.300221	-0.15973	0.312444	0.51346	0.23556	0.25098	1	1	1.02978	0.091252
"Reim 2001"	11163241	"Cplx1"	"Cpx1"	"complexin 1"	"Cplx"	"Cpx I KO"	"WT "	184	183	84	0.987616	0.96063	0.938776	0.943662	-0.0179777	0.166598	-0.0579473	0.349797	-0.0911479	0.193579	-0.0836579	0.124244	0.49666	0.23797	0.26538	1	1	1.04127	0.0632166
"Reim 2001"	11163241	"Cplx1"	"Cpx1"	"complexin 1"	"Cplx"	"Cpx I/II DKO"	"Cpx II KO"	187	188	19	0.347826	1.02703	0.468085	0.987013	-1.52356	0.177971	0.0384741	0.255216	-1.09516	0.134451	-0.018859	0.0732139	0.92476	0.029412	0.045826	1	1	0.31733	1.08353
"Xue 2007"	17828276	"Cplx1"	"Cpx1"	"complexin 1"	"Cplx"	"Cpx 1_2 DKO "	"Cpx 1_2 DKO + Cpx 1 WT (normalized to WT OE) (imputed for calculations)"	319	313	115	Nan	1	0.550134	Nan	Nan	0	0	0.641483	-0.862145	0.0674945	Nan	0	0.70327	0.054987	0.24174	1	1	0.750304	0.609629
"Xue 2007"	17828276	"Cplx1"	"Cpx1"	"complexin 1"	"Cplx"	"Cpx 1_2 DKO + Cpx 1 WT (47-134)"	"Cpx 1_2 DKO + Cpx 1 WT"	312	310	90	Nan	1	0.781457	Nan	Nan	0	0	0.641483	-0.355762	0.113028	Nan	0	0.62667	0.078893	0.29444	1	1	0.853232	0.251562
"Xue 2007"	17828276	"Cplx1"	"Cpx1"	"complexin 1"	"Cplx"	"Cpx 1_2 DKO + Cpx 1 WT"	"Cpx 1_2 DKO"	309	308	7	2.44211	1.16899	1.8	Nan	1.28813	0.224881	0.225265	0.234162	0.847997	0.15389	Nan	0	0.84262	0.066904	0.09048	1	1	0.542621	0.899835
"Xue 2007"	17828276	"Cplx1"	"Cpx1"	"complexin 1"	"Cplx"	"Cpx 1_2 DKO + Cpx 1 WT(47-75) "	"Cpx 1_2 DKO + Cpx 1 WT"	311	310	96	Nan	1	0.675497	Nan	Nan	0	0	0.641483	-0.565979	0.153618	Nan	0	0.65438	0.068294	0.27733	1	1	0.816486	0.400208
"Xue 2007"	17828276	"Cplx1"	"Cpx1"	"complexin 1"	"Cplx"	"Cpx 1_2 DKO + CPX1 (27-134) L41P "	"Cpx 1_2 DKO + Cpx 1 WT (normalized to WT OE) (imputed for calculations)"	321	313	95	Nan	1	0.746381	Nan	Nan	0	0	0.641483	-0.422016	0.105715	Nan	0	0.63609	0.074014	0.2899	1	1	0.839432	0.298411
"Xue 2007"	17828276	"Cplx1"	"Cpx1"	"complexin 1"	"Cplx"	"Cpx 1_2 DKO + CPX1 (41-134) "	"Cpx 1_2 DKO + Cpx 1 WT (normalized to WT OE) (imputed for calculations)"	322	313	93	Nan	1	0.749598	Nan	Nan	0	0	0.641483	-0.415811	0.0804937	Nan	0	0.6358	0.073923	0.29027	1	1	0.839533	0.294023
"Xue 2007"	17828276	"Cplx1"	"Cpx1"	"complexin 1"	"Cplx"	"Cpx 1_2 DKO + CPX1 (47-134) "	"Cpx 1_2 DKO + Cpx 1 WT (normalized to WT OE) (imputed for calculations)"	323	313	89	Nan	1	0.801072	Nan	Nan	0	0	0.641483	-0.319995	0.0811154	Nan	0	0.62454	0.078337	0.29712	1	1	0.85409	0.226271
"Xue 2007"	17828276	"Cplx1"	"Cpx1"	"complexin 1"	"Cplx"	"Cpx 1_2 DKO + CPX1 D29V"	"Cpx 1_2 DKO + Cpx 1 WT (normalized to WT OE) (imputed for calculations)"	314	313	80	Nan	1	0.922597	Nan	Nan	0	0	0.641483	-0.116227	0.0779835	Nan	0	0.55864	0.15376	0.28759	1	1	0.971563	0.0821848
"Xue 2007"	17828276	"Cplx1"	"Cpx1"	"complexin 1"	"Cplx"	"Cpx 1_2 DKO + CPX1K69A Y70A "	"Cpx 1_2 DKO + Cpx 1 WT (normalized to WT OE) (imputed for calculations)"	317	313	111	Nan	1	0.532987	Nan	Nan	0	0	0.641483	-0.907828	0.109679	Nan	0	0.70971	0.053945	0.23635	1	1	0.741788	0.641931
"Xue 2007"	17828276	"Cplx1"	"Cpx1"	"complexin 1"	"Cplx"	"Cpx 1_2 DKO + CPX1R48L R59H "	"Cpx 1_2 DKO + Cpx 1 WT (normalized to WT OE) (imputed for calculations)"	316	313	119	Nan	1	0.660779	Nan	Nan	0	0	0.641483	-0.59776	0.142908	Nan	0	0.65961	0.066403	0.27399	1	1	0.809279	0.42268
"Xue 2007"	17828276	"Cplx1"	"Cpx1"	"complexin 1"	"Cplx"	"Cpx 1_2 DKO + CPX1R59H "	"Cpx 1_2 DKO + Cpx 1 WT (normalized to WT OE) (imputed for calculations)"	315	313	86	Nan	1	0.763636	Nan	Nan	0	0	0.641483	-0.389042	0.188434	Nan	0	0.6118	0.1014	0.2868	1	1	0.890885	0.275094
"Xue 2007"	17828276	"Cplx1"	"Cpx1"	"complexin 1"	"Cplx"	"Cpx 1_2 DKO"	"Cpx 2 KO"	308	307	4	0.437788	0.961252	0.542636	Nan	-1.1917	0.23274	-0.0570136	0.245588	-0.881944	0.146357	Nan	0	0.91225	0.034854	0.052896	1	1	0.356257	0.856585
"Xue 2007"	17828276	"Cplx1"	"Cpx1"	"complexin 1"	"Cplx"	"Cpx 1_2 DKO"	"Cpx 1_2 DKO + Cpx 1 WT (normalized to WT OE) (imputed for calculations)"	320	313	113	Nan	1	0.56622	Nan	Nan	0	0	0.641483	-0.820566	0.0737742	Nan	0	0.69645	0.056416	0.24713	1	1	0.759592	0.580228
"Xue 2007"	17828276	"Cplx1"	"Cpx1"	"complexin 1"	"Cplx"	"Cpx 1_2DKO "	"Cpx 1_2 DKO + Cpx 1 WT (normalized to WT OE) (imputed for calculations)"	318	313	116	Nan	1	0.554805	Nan	Nan	0	0	0.641483	-0.849947	0.0648402	Nan	0	0.70134	0.055363	0.24329	1	1	0.752912	0.601003
"Xue 2007"	17828276	"Cplx1"	"Cpx1"	"complexin 1"	"Cplx"	"Syt1 KO + Cpx1 WT "	"Syt1 KO + EGFP "	330	329	49	1.08766	Nan	0.844444	Nan	0.121231	0.332928	Nan	0	-0.243926	0.18381	Nan	0	0.45938	0.18723	0.35339	1	1	1.03862	0.192609
"Xue 2007"	17828276	"Cplx1"	"Cpx1"	"complexin 1"	"Cplx"	"Syt1 KO + Cpx1(27-134) (disrupts Cpx function but not SNARE binding)"	"Syt1 KO + Cpx1 WT "	331	330	105	0.319403	Nan	0.457237	Nan	-1.64655	0.39285	Nan	0	-1.12899	0.201371	Nan	0	0.82362	0.075452	0.10092	1	1	0.58626	1.41169
"Xue 2007"	17828276	"Cplx1"	"Cpx1"	"complexin 1"	"Cplx"	"WT + Cpx1 (27-134) K69A Y70A"	"WT + Cpx1 WT (imputed for calculations)"	326	324	64	Nan	1	1.01818	Nan	Nan	0	0	0.641483	0.0259952	0.133965	Nan	0	0.49238	0.24304	0.26459	1	1	1.04443	0.0183814
"Xue 2007"	17828276	"Cplx1"	"Cpx1"	"complexin 1"	"Cplx"	"WT + Cpx1 (41-134) "	"WT + Cpx1 WT (imputed for calculations)"	327	324	65	Nan	1	1.01091	Nan	Nan	0	0	0.641483	0.0156533	0.0986015	Nan	0	0.49173	0.24387	0.2644	1	1	1.0449	0.0110685
"Xue 2007"	17828276	"Cplx1"	"Cpx1"	"complexin 1"	"Cplx"	"WT + Cpx1 (41-134) L41P "	"WT + Cpx1 WT (imputed for calculations)"	328	324	78	Nan	1	0.898182	Nan	Nan	0	0	0.641483	-0.154921	0.13434	Nan	0	0.54247	0.17761	0.27992	1	1	0.995135	0.109545
"Xue 2007"	17828276	"Cplx1"	"Cpx1"	"complexin 1"	"Cplx"	"WT + Cpx1(27-134)"	"WT + Cpx1 WT (imputed for calculations)"	325	324	99	Nan	1	0.676364	Nan	Nan	0	0	0.641483	-0.564129	0.10859	Nan	0	0.65564	0.067338	0.27702	1	1	0.814055	0.398899
"Xue 2008"	18505837	"Cplx1"	"Cpx1"	"complexin 1"	"Cplx"	"Cpx1_2 DKO"	"Control (Cpx2-/-_ 3+/+_+/-_-/-)"	337	336	34	0.297994	1.02439	0.453052	0.659091	-1.74664	0.163362	0.0347654	0.147522	-1.14225	0.147308	-0.601451	0.198684	0.92772	0.028197	0.044087	1	1	0.307846	1.20509
"Xue 2008"	18505837	"Cplx1"	"Cpx1"	"complexin 1"	"Cplx"	"Cpx1_2_3 TKO"	"Control (Cpx2-/-_ 3+/+_+/-_-/-)"	339	338	67	0.34957	0.977011	0.464789	0.673469	-1.51635	0.16839	-0.0335526	0.142374	-1.10535	0.157216	-0.570316	0.210832	0.92777	0.02802	0.044215	1	1	0.307616	1.08355
"Xue 2009"	19914185	"Cplx1"	"Cpx1"	"complexin 1"	"Cplx"	"Cplx1_2_3 TKO + Cplx1 1-47-dmCplx 54-143"	"Cplx1_2_3 TKO"	370	369	110	Nan	1	0.266727	0.265976	Nan	0	0	0.641483	-1.90656	0.219125	-1.91063	0.39878	0.8487	0.037392	0.1139	1	1	0.50955	1.34814
"Xue 2009"	19914185	"Cplx1"	"Cpx1"	"complexin 1"	"Cplx"	"Cplx1_2_3 TKO + Cplx1 16-134"	"Cplx1_2_3 TKO + Cplx1 wt"	377	376	103	Nan	1	0.378698	0.12	Nan	0	0	0.641483	-1.40088	0.200552	-3.05889	0.316306	0.78449	0.043785	0.17172	1	1	0.629944	0.990571
"Xue 2009"	19914185	"Cplx1"	"Cpx1"	"complexin 1"	"Cplx"	"Cplx1_2_3 TKO + Cplx11-15-dmCplx 17-143"	"Cplx1_2_3 TKO"	374	373	120	Nan	1	0.0316456	0.0621762	Nan	0	0	0.641483	-4.98185	0.661228	-4.00749	0.491493	0.91175	0.031578	0.056672	1	1	0.356023	3.5227
"Xue 2009"	19914185	"Cplx1"	"Cpx1"	"complexin 1"	"Cplx"	"Cplx1_2_3 TKO + Cpx1 (mouse WT cpx1)"	"Cplx1_2_3 TKO"	352	351	101	Nan	1	2.21658	1.51712	Nan	0	0	0.641483	1.14834	0.144362	0.601338	0.180977	0.74748	0.048118	0.20441	1	1	0.688074	0.811997
"Xue 2009"	19914185	"Cplx1"	"Cpx1"	"complexin 1"	"Cplx"	"Cplx1_2_3 TKO + dmCplx 1-16-Cplx1 16-134"	"Cplx1_2_3 TKO + Cplx1 wt"	378	376	70	Nan	1	1.03846	2.15429	Nan	0	0	0.641483	0.0544478	0.142142	1.10721	0.194202	0.49745	0.23638	0.26617	1	1	1.04059	0.0385004
"Xue 2009"	19914185	"Cplx1"	"Cpx1"	"complexin 1"	"Cplx"	"Cplx1_2_3 TKO + dmCplx 1-76-Cplx1 71-134"	"Cplx1_2_3 TKO"	362	361	77	Nan	1	0.831889	0.193202	Nan	0	0	0.641483	-0.265537	0.2488	-2.37182	0.536509	0.54317	0.18246	0.27437	1	1	0.996757	0.187763
"Xue 2009"	19914185	"Cplx1"	"Cpx1"	"complexin 1"	"Cplx"	"Cplx1_2_3 TKO + dmCplx 1-76-Cplx3 81-158"	"Cplx1_2_3 TKO"	366	365	100	Nan	1	2.04073	0.969589	Nan	0	0	0.641483	1.02908	0.17457	-0.0445554	0.324633	0.72711	0.051313	0.22158	1	1	0.718018	0.727672
"Xue 2009"	19914185	"Cplx1"	"Cpx1"	"complexin 1"	"Cplx"	"Cplx1_2_3 TKO + dmCplx 1-83"	"Cplx1_2_3 TKO"	360	359	85	Nan	1	0.701906	1.23077	Nan	0	0	0.641483	-0.510649	0.269545	0.29956	0.339552	0.61677	0.10709	0.27615	1	1	0.892661	0.361084
"Xue 2009"	19914185	"Cplx1"	"Cpx1"	"complexin 1"	"Cplx"	"Cplx1_2_3 TKO + dmCplx 17-143"	"Cplx1_2_3 TKO"	372	371	97	Nan	1	0.0361664	0.0587219	Nan	0	0	0.641483	-4.78921	0.573008	-4.08996	0.710553	0.91167	0.031602	0.056733	1	1	0.356269	3.38648
"Xue 2009"	19914185	"Cplx1"	"Cpx1"	"complexin 1"	"Cplx"	"Cplx1_2_3 TKO + dmCplx 54-143"	"Cplx1_2_3 TKO"	368	367	114	Nan	1	0.483725	1.22625	Nan	0	0	0.641483	-1.04774	0.208273	0.294256	0.245828	0.72858	0.051326	0.2201	1	1	0.716286	0.740864
"Xue 2009"	19914185	"Cplx1"	"Cpx1"	"complexin 1"	"Cplx"	"Cplx1_2_3 TKO + dmCplx C140S"	"Cplx1_2_3 TKO"	364	363	92	Nan	1	0.732236	0.783542	Nan	0	0	0.641483	-0.44962	0.161583	-0.351917	0.290666	0.63473	0.078319	0.28695	1	1	0.846238	0.317929
"Xue 2009"	19914185	"Cplx1"	"Cpx1"	"complexin 1"	"Cplx"	"Cplx1_2_3 TKO + dmCpx (drosphila mutant)"	"Cplx1_2_3 TKO + Cpx1 (mouse WT cpx1)"	347	346	6	0.00963855	1.08311	0.00909091	0.0275482	-6.69697	1.10982	0.11518	0.19891	-6.78136	1.08917	-5.1819	0.331372	0.91781	0.029902	0.052288	1	1	0.337968	5.50301
"Xue 2009"	19914185	"Cplx1"	"Cpx1"	"complexin 1"	"Cplx"	"Cplx1_2_3 TKO + dmCpx (drosphila mutant)"	"Cplx1_2_3 TKO"	354	353	121	Nan	1	0.0126904	0.0445205	Nan	0	0	0.641483	-6.30012	2.40972	-4.48938	0.464823	0.87814	0.045201	0.076663	1	1	0.450981	4.45486
"Xue 2009"	19914185	"Cplx1"	"Cpx1"	"complexin 1"	"Cplx"	"Cplx1_2_3 TKO + dmCpx 1-53-Cplx1 48-70-dmCplx 77-143 "	"Cplx1_2_3 TKO"	358	357	117	Nan	1	0.0169205	0.0376712	Nan	0	0	0.641483	-5.88509	1.0945	-4.73039	0.316586	0.91194	0.031483	0.056573	1	1	0.355432	4.16138
"Xue 2009"	19914185	"Cplx1"	"Cpx1"	"complexin 1"	"Cplx"	"Cplx1_2_3 TKO + dmCpx K75A_ Y76A"	"Cplx1_2_3 TKO"	356	355	91	Nan	1	0.651438	0.876712	Nan	0	0	0.641483	-0.6183	0.276315	-0.189825	0.405768	0.64337	0.086228	0.2704	1	1	0.848716	0.437204
"Xue 2009"	19914185	"Cplx1"	"Cpx1"	"complexin 1"	"Cplx"	"Cplx1_2_3 TKO"	"Cplx1_2_3 TKO + Cpx1 (mouse WT cpx1)"	345	346	26	0.373494	1.03485	0.513636	0.603306	-1.42084	0.314844	0.0494252	0.169499	-0.961181	0.212677	-0.729039	0.218075	0.92624	0.028349	0.045412	1	1	0.312395	0.990809
"Xue 2009"	19914185	"Cplx1"	"Cpx1"	"complexin 1"	"Cplx"	"Cplx1_2_3 TKO"	"Cplx1_2_3 TKO + Cplx1 wt"	375	376	106	Nan	1	0.331361	0.651429	Nan	0	0	0.641483	-1.59352	0.198028	-0.618321	0.266119	0.81208	0.040881	0.14703	1	1	0.581614	1.12679
"Xue 2009"	19914185	"Cplx1"	"Cpx1"	"complexin 1"	"Cplx"	"WT+Cpx1"	"WT+EGFP"	349	348	87	0.79902	0.94686	0.874384	0.905941	-0.323697	0.299646	-0.0787771	0.212603	-0.193661	0.216923	-0.142512	0.267308	0.6192	0.19478	0.18602	1	1	0.928304	0.222479
"Xue 2009"	19914185	"Cplx1"	"Cpx1"	"complexin 1"	"Cplx"	"WT+dmCpx"	"WT+EGFP"	350	348	3	0.151961	0.94686	0.135468	0.143564	-2.71823	0.352839	-0.0787771	0.230926	-2.88398	0.328177	-2.80023	0.488917	0.91945	0.029999	0.050555	1	1	0.3333	2.28854
"Reim 2001"	11163241	"Cplx2"	"Cpx2"	"complexin 2"	"Cplx"	"Cpx II KO"	"WT"	186	185	52	0.914634	1.06283	1.10204	0.981395	-0.128733	0.198049	0.0879071	0.260902	0.140178	0.182286	-0.0270937	0.0814813	0.46363	0.24383	0.29253	1	1	1.06007	0.121037
"Xue 2008"	18505837	"Cplx2"	"Cpx2"	"complexin 2"	"Cplx"	"Cpx2_3 DKO"	"Cpx3 KO"	335	334	74	1.04056	0.962963	1.06952	1.37209	0.0573594	0.186154	-0.0544478	0.251819	0.0969617	0.122417	0.456378	0.239667	0.5281	0.2032	0.2687	1	1	1.0141	0.0722409
"Xue 2008"	18505837	"Cplx3"	"Cpx3"	"complexin 3"	"Cplx"	"Cpx3 KO"	"WT"	333	332	60	1.00909	1.02151	1.01604	0.839286	0.0130562	0.260945	0.0306968	0.254351	0.0229611	0.208768	-0.252766	0.297734	0.49104	0.24576	0.26321	1	1	1.04548	0.0233807
"Morales 2000 "	11055436	"LatA"		"Latrunculin A"	"LatA"	"WT + 20uM Latrunculin"	"WT"	144	143	68	1.25	1.04053	Nan	4.4	0.321928	0.42119	0.0573232	0.218881	Nan	0	2.1375	0.918079	0.52788	0.23292	0.2392	1	1	1.0188	0.231218
"Yamaguchi 2002"	18953334	"Madd"	"Rab3GEP"	"MAP-kinase activating death domain"	"Madd"	"Rab3GEP KO"	"WT"	380	379	23	0.22207	1.04651	0.325	0.702624	-2.17091	0.294975	0.0655883	0.417227	-1.62149	0.490844	-0.509175	0.314492	0.91874	0.031742	0.049523	1	1	0.336211	1.56486
"Tokuoka 2006"	17093082	"Mylk3"	"MLCK"	"myosin light chain kinase 3"	"Mylk"	"WT + 10uM ML-7"	"WT"	246	245	112	0.532374	1.1	0.428571	5	-0.909488	0.396037	0.137504	0.487436	-1.22239	0.31669	2.32193	0.527872	0.8981	0.036393	0.065511	1	1	0.395659	0.883236
"Basu 2007"	17267576	"PDBu"		"4beta -phorbol-12_ 13-dibutyrate"	"PDBu"	"M13-1 WT / M13-2 KO + 1uM PDBU "	"M13-1 WT / M13-2 KO"	19	16	94	Nan	0.995134	1.55263	2.64444	Nan	0	-0.00703755	0.408938	0.634716	0.254135	1.40296	0.317867	0.69692	0.06776	0.23532	1	1	0.774505	0.448839
"Basu 2007"	17267576	"PDBu"		"4beta -phorbol-12_ 13-dibutyrate"	"PDBu"	"M13-1H567K HT / M13-2 KO + 1uM PDBU (M13-1 H567K mimics PDBU activated state)"	"M13-1H567K HT / M13-2 KO (M13-1 H567K mimics PDBU activated state)"	20	17	59	Nan	1.01812	0.967742	1.71429	Nan	0	0.0259019	0.253615	-0.0473057	0.172787	0.777608	0.159068	0.49375	0.24062	0.26563	1	1	1.04336	0.0381362
"Basu 2007"	17267576	"PDBu"		"4beta -phorbol-12_ 13-dibutyrate"	"PDBu"	"M13-1H567K KI / M13-2 KO + 1uM PDBU([M13-1 H567K mimics PDBU activated state)"	"M13-1H567K KI / M13-2 KO (M13-1 H567K mimics PDBU activated state)"	21	18	88	Nan	1.07391	1.26389	1.125	Nan	0	0.102877	0.299993	0.33787	0.22505	0.169925	0.184214	0.62104	0.1453	0.23366	1	1	0.915831	0.249739
"Rosenmund 2002"	11832228	"PDBu"		"4beta -phorbol-12_ 13-dibutyrate"	"PDBu"	"M13-1 KO + 100-1000nM PBDU"	"before PDBU (imputed for calculations)"	206	205	33	5.7	1.11	Nan	Nan	2.51096	0.298663	0.15056	0.0649863	Nan	0	Nan	0	0.92009	0.031678	0.04823	1	1	0.332208	1.77871
"Priller 2007"	17088253	"Psen1"	"PS1"	"presenilin 1"	"Psen"	" PS1 KI"	"WT "	173	172	45	0.885246	0.653317	1.00236	0.990037	-0.17585	0.260486	-0.614145	0.433466	0.00339858	0.378726	-0.0144451	0.389444	0.37731	0.36757	0.25512	1	1	1.08414	0.368831
"Han 2006"	16950156	"Rgs2"		"regulator of G-protein signaling 2"	"Rgs"	"RGS2 KO"	"WT"	102	101	118	0.747356	1.14417	0.751185	0.923885	-0.420132	0.134826	0.194299	0.299197	-0.41276	0.161323	-0.114216	0.0756018	0.88457	0.047895	0.067534	1	1	0.436049	0.358066
"Tobaben 2001"	11580898	"Sgta"		"small glutamine-rich tetratricopeptide repeat"	"Sgt"	"WT + SGT"	"WT + GFP"	244	243	108	0.532	0.655172	0.681818	Nan	-0.910502	0.18575	-0.610053	0.291094	-0.552541	0.174612	Nan	0	0.51393	0.22463	0.26144	1	1	1.02828	0.708633
"Weber 2010"	20562829	"Snap25"		"synaptosomal-associated protein 25"	"Snap25"	"Snap25 KO + Æaa1_24 (NÆ24)"	"Snap25 KO + Snap25-WT"	281	280	56	1.09038	1.00776	0.945599	3.54266	0.124829	0.156977	0.0111578	0.383176	-0.0806989	0.29266	1.82483	0.421775	0.48735	0.26173	0.25092	1	1	1.04806	0.0860604
"Weber 2010"	20562829	"Snap25"		"synaptosomal-associated protein 25"	"Snap25"	"Snap25 KO + Æaa197_206 (CD9)"	"Snap25 KO + Snap25-WT"	286	280	5	0.0355932	0.445652	Nan	0.0248158	-4.81226	0.339488	-1.16601	0.650809	Nan	0	-5.3326	0.464453	0.77378	0.096461	0.12976	1	1	0.689014	3.50124
"Weber 2010"	20562829	"Snap25"		"synaptosomal-associated protein 25"	"Snap25"	"Snap25 KO + I60A_ I181A (Layer +2)"	"Snap25 KO + Snap25-WT"	283	280	71	1.08782	0.976486	0.931739	4.13881	0.121436	0.159916	-0.0343284	0.391883	-0.102002	0.350349	2.04922	0.402217	0.49508	0.25427	0.25065	1	1	1.04307	0.0936831
"Weber 2010"	20562829	"Snap25"		"synaptosomal-associated protein 25"	"Snap25"	"Snap25 KO + L50A_ I171A (layer -1)"	"Snap25 KO + Snap25-WT"	282	280	61	1.09067	0.979148	1.01057	4.52962	0.125216	0.204031	-0.0304009	0.394013	0.0151668	0.288248	2.17939	0.391761	0.50803	0.24579	0.24619	1	1	1.03403	0.0749074
"Weber 2010"	20562829	"Snap25"		"synaptosomal-associated protein 25"	"Snap25"	"Snap25 KO + L78A_ L81A_ M202A (Layer +7/+8)"	"Snap25 KO + Snap25-WT"	285	280	107	0.164469	0.590062	0.376299	0.0331484	-2.60412	0.180922	-0.761061	0.451253	-1.41005	0.398081	-4.91492	0.467219	0.45783	0.243	0.29917	1	1	1.06248	1.7653
"Weber 2010"	20562829	"Snap25"		"synaptosomal-associated protein 25"	"Snap25"	"Snap25 KO + L81A_ M202A (Layer +8)"	"Snap25 KO + Snap25-WT"	284	280	72	0.987736	0.775288	0.860534	0.200751	-0.0178021	0.195925	-0.367195	0.358176	-0.216697	0.274366	-2.31652	0.474769	0.4892	0.26002	0.25079	1	1	1.04689	0.246378
"Thakur 2004"	15269257	"Snapin"		"SNAP-associated protein"	"Snapin"	"WT + Snapin"	"WT"	234	233	102	0.632653	0.854167	0.8	Nan	-0.660514	0.317284	-0.22741	0.334312	-0.321928	0.461888	Nan	0	0.65253	0.217	0.13047	1	1	0.875826	0.444084
"Thakur 2004"	15269257	"Snapin"		"SNAP-associated protein"	"Snapin"	"WT + Sp-cAMPS + Snapin"	"WT + Sp-cAMPS"	240	239	109	1.46512	1.22727	1.75	Nan	0.551015	0.319041	0.295456	0.456843	0.807355	0.251576	Nan	0	0.84435	0.057659	0.097993	1	1	0.534991	0.589557
"Vites 2004"	15084593	"Snapin"		"SNAP-associated protein"	"Snapin"	"WT + Snapin-CT (Snapin C-terminal fragment)"	"WT + GFP"	279	278	50	0.931818	1	1.10417	0.850107	-0.10188	0.192385	0	0.285138	0.142958	0.181599	-0.234284	0.342679	0.44898	0.24547	0.30555	1	1	1.06659	0.101352
"Gerber 2008"	18703708	"Stx1a"		"syntaxin 1A"	"Stx1"	"Stx1A KO"	"WT"	93	92	51	1.03989	1.00582	0.971154	0.813333	0.0564254	0.180934	0.00837561	0.24336	-0.0422282	0.129517	-0.298081	0.195622	0.48072	0.24791	0.27136	1	1	1.05181	0.0409764
"Toonen 2006"	17110441	"Stxbp1"	"M18-1"	"syntaxin binding protein 1"	"Stxbp"	"WT + M18-1"	"WT"	261	260	44	1.17119	1.18182	Nan	1.25263	0.22797	0.225164	0.241008	0.257807	Nan	0	0.324962	0.222773	0.42059	0.30939	0.27002	1	1	1.08076	0.23458
"Weirda 2007"	17442248	"Stxbp1"	"M18-1"	"syntaxin binding protein 1"	"Stxbp"	"M18-1 KO + M18-1 PKCi (M18-1 PKCi has impaired phosphorylation by PKC)"	"M18-1 KO + M18-1 WT"	289	288	57	1.14501	0.8625	0.864198	1.35154	0.195359	0.281683	-0.213404	0.353137	-0.210567	0.366003	0.4346	0.363477	0.49229	0.24209	0.26562	1	1	1.0444	0.206595
"Fernandez-Chacon 2001"	11242035	"Syt1"		"synaptotagmin I"	"Syt"	"Syt-1 K236Q KI (Syt-1 K236Q has no change in Ca affinity)"	"WT (K236Q littermates) "	72	71	66	0.97	1.06	0.884615	Nan	-0.0439433	0.28259	0.0840643	0.42192	-0.176878	0.322198	Nan	0	0.498	0.22884	0.27316	1	1	1.03914	0.115879
"Fernandez-Chacon 2001"	11242035	"Syt1"		"synaptotagmin I"	"Syt"	"Syt-1 R233Q KI (Syt-1 R233Q has decreased Ca affinity)"	"WT (R233Q littermates) "	70	69	104	0.55	1.16	0.336691	1.31579	-0.862496	0.367231	0.214125	0.174118	-1.5705	0.264682	0.395929	0.762973	0.90833	0.031747	0.059923	1	1	0.365524	1.04183
"Fernandez-Chacon 2002"	12351718	"Syt1"		"synaptotagmin I"	"Syt"	"Syt1 D232N KI (Syt1 D232N has reduced Ca affinity)"	"WT (D232N littermates) "	74	73	63	0.972973	1.0853	1.07812	Nan	-0.0395284	0.338596	0.118093	0.344427	0.108524	0.245968	Nan	0	0.49208	0.24308	0.26485	1	1	1.04462	0.0953695
"Fernandez-Chacon 2002"	12351718	"Syt1"		"synaptotagmin I"	"Syt"	"Syt1 D238N KI (Syt1 D238N has reduced Ca affinity)"	"WT (D238N littermates) "	76	75	48	1.05882	0.764294	0.935484	Nan	0.0824622	0.41599	-0.3878	0.378571	-0.0962153	0.276441	Nan	0	0.46462	0.27935	0.25602	1	1	1.06123	0.235547
"Xue 2008b"	18953334	"Syt1"		"synaptotagmin I"	"Syt"	"Syt1 KO + Syt1 R398Q (Syt1 R398Q disrupts Ca-independent bottom face of the C2B domain involved in lipid mixing)"	"Syt1 KO + Syt1 WT"	342	341	27	0.111842	1	0.0962025	Nan	-3.16046	0.382183	0	0.641483	-3.37778	0.333934	Nan	0	0.91747	0.030541	0.051985	1	1	0.339284	2.6707
"Xue 2008b"	18953334	"Syt1"		"synaptotagmin I"	"Syt"	"Syt1 KO + Syt1 R398Q R399Q (Syt1 R398Q R399Q disrupts Ca-independent bottom face of the C2B domain involved in lipid mixing)"	"Syt1 KO + Syt1 WT"	344	341	2	0.149671	1	0.151899	Nan	-2.74013	0.39049	0	0.641483	-2.71882	0.218157	Nan	0	0.92024	0.029743	0.050017	1	1	0.330863	2.22862
"Xue 2008b"	18953334	"Syt1"		"synaptotagmin I"	"Syt"	"Syt1 KO + Syt1 R399Q (Syt1 R399Q disrupts Ca-independent bottom face of the C2B domain involved in lipid mixing)"	"Syt1 KO + Syt1 WT"	343	341	1	0.120066	1	0.134177	Nan	-3.0581	0.414523	0	0.641483	-2.89779	0.235733	Nan	0	0.92202	0.02925	0.048732	1	1	0.325404	2.43236
"Xue 2008b"	18953334	"Syt1"		"synaptotagmin I"	"Syt"	"Syt1 KO"	"Syt1 KO + Syt1 WT"	340	341	30	0.129934	1	0.194937	Nan	-2.94415	0.266806	0	0.641483	-2.35892	0.178608	Nan	0	0.9275	0.028091	0.044408	1	1	0.308457	2.17811
"Basu 2005"	16228007	"Unc13a"	"Munc13-1"	"unc-13 homolog A"	"Unc13"	"M13-1/2 DKO + M13-1 MUN domain (autonomously folded_ alpa-helical module)"	"M13-1/2 DKO + M13-1 WT "	14	13	98	0.283678	0.51176	0.599725	Nan	-1.81767	0.256706	-0.966461	0.458247	-0.737627	0.559476	Nan	0	0.37212	0.35062	0.27726	1	1	1.09099	1.26255
"Junge 2004"	15294163	"Unc13a"	"Munc13-1"	"unc-13 homolog A"	"Unc13"	"M13-1_2 DKO + M13 W464R (M13 W464R is M13-1 with impaired CaM binding)"	"M13-1_2 DKO + M13-1 WT"	132	131	75	1.19249	Nan	1.08	Nan	0.253975	0.205037	Nan	0	0.111031	0.198055	Nan	0	0.55899	0.25566	0.18534	1	1	0.986221	0.195999
"Rhee 2002"	11792326	"Unc13a"	"Munc13-1"	"unc-13 homolog A"	"Unc13"	"Munc13-1_2 DKO + Munc13-1 H567K (M13-1H567K mimics PDBU activation)"	"M13-2 KO"	194	193	83	1.14394	Nan	1.36232	Nan	0.194011	0.411385	Nan	0	0.446064	0.175538	Nan	0	0.62527	0.070134	0.30459	1	1	0.842073	0.343958
"Junge 2004"	15294163	"Unc13a/Unc13b"	"Munc13-1/ubMunc13-2"	"unc-13 homolog A/unc-13 homolog B"	"Unc13"	" M13-1_2 DKO + M13 W387R (M13 W387R is ubM13-2 with impaired CaM binding)"	"M13-1_2 DKO + M13-1 WT"	134	131	53	0.976526	Nan	1.09333	Nan	-0.0342699	0.208605	Nan	0	0.128733	0.233743	Nan	0	0.47717	0.2392	0.28363	1	1	1.05261	0.0941984
"Junge 2004"	15294163	"Unc13b"	"Munc13-1/ubMunc13-2"	"unc-13 homolog B"	"Unc13"	" M13-1_2 DKO + M13 W387R (M13 W387R is ubM13-2 with impaired CaM binding)"	" M13-1_2 DKO + M13 ub13-2"	135	133	79	1.33333	Nan	1.10811	Nan	0.415037	0.225821	Nan	0	0.148099	0.211276	Nan	0	0.57606	0.28397	0.13996	1	1	0.950425	0.3116
"Shin 2010"	20154707	"Unc13b"	"ubMunc13-2"	"unc-13 homolog B"	"Unc13"	"M13-1/2 DKO + ubM13-2 DN (impaired Ca-dependent phospholipid binding)"	"M13-1/2 DKO + ubM13-2 WT"	221	220	73	0.925926	0.78187	0.909091	Nan	-0.111031	0.23594	-0.355	0.267253	-0.137504	0.129983	Nan	0	0.50136	0.29288	0.20576	1	1	1.03112	0.228954
"Shin 2010"	20154707	"Unc13b"	"ubMunc13-2"	"unc-13 homolog B"	"Unc13"	"M13-1/2 DKO + ubM13-2 KW (increased PIP2 binding)"	"M13-1/2 DKO + ubM13-2 WT"	222	220	82	1.7037	1.0255	1.71212	Nan	0.768674	0.185873	0.0363215	0.267325	0.775785	0.116246	Nan	0	0.91667	0.03214	0.05119	1	1	0.342391	0.630878
"Varoqueaux 2002"	12070347	"Unc13b"	"Munc13-2"	"unc-13 homolog B"	"Unc13"	"M13-2 KO"	"WT"	274	273	62	1.04	0.989362	Nan	0.842105	0.0565835	0.320228	-0.01543	0.388648	Nan	0	-0.247928	0.485044	0.49325	0.24441	0.26234	1	1	1.04399	0.0414716
"Priller 2006"	16822978	"App"		"amyloid beta (A4) precursor protein"	"App"	"APP KO "	"WT"	165	164	12	1.7382	3.05037	Nan	2.375	0.797592	0.229995	1.60899	0.349477	Nan	0	1.24793	0.341724	-7.5099e-30	0.68643	0.31357	1	2	0.621927	1.26984
"Priller 2009"	18077058	"App/Psen1"	"App/PS1"	"amyloid beta (A4) precursor protein/presenilin 1"	"App/Psen1"	"APP/PS1 KI (human PS and APP)"	"WT"	182	181	38	0.770492	0.439024	1.16514	0.737841	-0.376148	0.14408	-1.18763	0.397628	0.2205	0.318992	-0.438618	0.368295	0.014409	0.81729	0.1683	1	2	0.525902	0.730426
"Altrock 2003"	12628169	"Bsn"		"bassoon"	"Bsn"	"Bassoon KO "	"WT "	6	5	32	0.536232	0.525683	1.31481	Nan	-0.899071	0.408226	-0.927735	0.380346	0.39486	0.226469	Nan	0	-1.1079e-32	0.72004	0.27996	1	2	0.592916	0.779943
"Jockusch 2007"	18022372	"Cadps"	"CAPS-1"	"Ca2+-dependent secretion activator"	"Cadps"	"CAPS1 KO"	"WT"	104	103	10	0.515152	0.422222	0.824623	0.444444	-0.956931	0.121848	-1.24393	0.198765	-0.278194	0.122102	-1.16993	0.394692	-7.851e-31	0.93353	0.066471	1	2	0.244412	0.920228
"Jockusch 2007"	18022372	"Cadps/Cadps2"	"CAPS-1/CAPS-2"	"Ca2+-dependent secretion activator/Ca2+-dependent activator protein for secretion 2"	"Cadps"	"CAPS1_2 DKO"	"WT"	106	103	13	0.272727	0.133333	0.963995	0.2	-1.87447	0.182595	-2.90689	0.497703	-0.0529019	0.121858	-2.32193	0.288984	-2.7562e-31	0.94597	0.05403	1	2	0.210215	1.9972
"Adamcio 2008"	18782446	"EPO"		"Erythropoietin"	"EPO"	"WT+10^-4 uM EPO"	"WT"	4	3	35	0.651885	0.609702	1.14326	0.54798	-0.617311	0.18997	-0.713823	0.292546	0.193152	0.206244	-0.867805	0.308084	-1.282e-16	0.87522	0.12478	1	2	0.376342	0.556155
"Chao 2007"	17920015	"Mecp2"		"methyl CpG binding protein 2"	"Mecp2"	"MeCP2 KO"	"WT"	55	54	29	0.545903	0.588511	0.956817	0.624606	-0.873283	0.244983	-0.764858	0.214996	-0.0636854	0.277896	-0.678982	0.155479	1.0806e-33	0.91979	0.080211	1	2	0.279283	0.671239
"Chao 2007"	17920015	"Mecp2"		"methyl CpG binding protein 2"	"Mecp2"	"Tg1 (MeCP2 KI_ double levels of Mecp2) "	"WT"	57	56	20	2.13777	2.05245	0.94621	1.57143	1.09611	0.209572	1.03735	0.270187	-0.0797673	0.12395	0.652077	0.265602	-7.7023e-33	0.94474	0.055264	1	2	0.213729	0.872525
"Priller 2007"	17088253	"Psen1"	"PS1"	"presenilin 1"	"Psen"	"non functional PS1 KI "	"WT "	174	172	39	0.590164	0.329288	1.04009	0.37609	-0.760812	0.233387	-1.60258	0.497038	0.0567144	0.540902	-1.41085	0.39245	2.5671e-33	0.89221	0.10779	1	2	0.34187	1.02475
"Schluter 2004"	15269275	"Rab3a"		"RAB3A_ member RAS oncogene family"	"Rab3"	"((Rab3bcd TKO)) Rab3 abcd QKO"	"Rab3 bcd TKO"	213	212	47	0.7	0.828947	Nan	0.927835	-0.514573	0.462817	-0.270648	0.184184	Nan	0	-0.10806	0.230088	0.32019	0.36369	0.31612	1	2	1.09656	0.411118
"Calakos 2004"	15207234	"Rims1"	"RIM1alpha"	"regulating synaptic membrane exocytosis 1"	"Rims1"	"Rim1 KO"	"WT"	47	46	15	0.539519	0.55	1.25148	0.860382	-0.890255	0.281465	-0.862496	0.174706	0.323634	0.274266	-0.216951	0.597042	-1.282e-16	0.86389	0.13611	1	2	0.397839	0.739638
"Wojcik 2004"	15103023	"Slc17a7"	"VGLUT1"	"solute carrier family 17 (sodium-dependent inorganic phosphate cotransporter)_ member 7"	"Slc17a"	"VGLUT1 KO"	"WT "	305	304	21	0.160714	Nan	0.8	0.0869565	-2.63743	0.177959	Nan	0	-0.321928	0.192453	-3.52356	0.485369	-2.564e-16	0.93969	0.060307	1	2	0.227814	1.87879
"Custer 2006"	16436618	"Sv2a"		"synaptic vesicle glycoprotein 2 a"	"Sv2"	"SV2a/b DKO"	"SV2b KO"	66	65	58	0.627635	0.606687	1.12698	1.01914	-0.672003	0.120637	-0.720976	0.344358	0.172467	0.457483	0.0273505	0.623901	0.053407	0.79775	0.14885	1	2	0.620264	0.577679
"Augustin 1999"	10440375	"Unc13a"	"Munc13-1"	"unc-13 homolog A"	"Unc13"	"M13-1 KO"	"WT"	11	9	8	0.0769231	0.112	Nan	0.0517241	-3.70044	0.45321	-3.15843	0.600439	Nan	0	-4.27302	0.755287	-4.1778e-34	0.80822	0.19178	1	2	0.488794	3.44013
"Basu 2005"	16228007	"Unc13a"	"Munc13-1"	"unc-13 homolog A"	"Unc13"	"M13-1/2 DKO "	"M13-1/2 DKO + M13-1 WT "	12	13	11	0.0506058	0.0283861	Nan	Nan	-4.30455	0.262953	-5.13867	0.416626	Nan	0	Nan	0	-5.3511e-32	0.89952	0.10048	1	2	0.326136	4.74
"Basu 2005"	16228007	"Unc13a"	"Munc13-1"	"unc-13 homolog A"	"Unc13"	"M13-1/2 DKO + M13-1 MHD1-2 domains (M13 homology domains) "	"M13-1/2 DKO + M13-1 WT "	15	13	24	0.0449038	0.0316302	Nan	Nan	-4.47702	0.362414	-4.98255	0.410228	Nan	0	Nan	0	-1.282e-16	0.88921	0.11079	1	2	0.348164	4.73654
"Basu 2007"	17267576	"Unc13a"	"Munc13-1"	"unc-13 homolog A"	"Unc13"	"M13-1H567K HT / M13-2 KO + 1uM PDBU (M13-1 H567K mimics PDBU activated state)"	"M13-1 WT / M13-2 KO + 1uM PDBU "	22	19	54	Nan	0.687042	1.01695	1.51261	Nan	0	-0.541531	0.363647	0.0242475	0.236593	0.597035	0.155591	0.33021	0.42605	0.24374	1	2	1.07346	0.383304
"Basu 2007"	17267576	"Unc13a"	"Munc13-1"	"unc-13 homolog A"	"Unc13"	"M13-1H567K KI /M13-2 KO + 1uM PDBU (M13-1 H567K mimics PDBU activated state)"	"M13-1 WT / M13-2 KO + 1uM PDBU "	23	19	42	Nan	0.603912	1.02825	1.13445	Nan	0	-0.72759	0.385696	0.0401891	0.278775	0.181998	0.185013	0.22337	0.5515	0.22513	1	2	0.998706	0.515268
"Betz 2001"	11343654	"Unc13a"	"Munc13-1"	"unc-13 homolog A"	"Unc13"	"WT+M13-1(1-451) (M13-1(1-451) is the RIM1-binding N terminus)"	"WT "	29	28	14	0.302083	0.294118	Nan	Nan	-1.72698	0.385783	-1.76553	0.289318	Nan	0	Nan	0	-7.6175e-33	0.87077	0.12923	1	2	0.38492	1.74636
"Junge 2004"	15294163	"Unc13a/Unc13b"	"Munc13-1/ubMunc13-2"	"unc-13 homolog A/unc-13 homolog B"	"Unc13"	" M13-1_2 DKO + M13 ub13-2"	"M13-1_2 DKO + M13-1 WT"	133	131	46	0.732394	Nan	0.986667	Nan	-0.449307	0.218957	Nan	0	-0.0193653	0.193299	Nan	0	0.41468	0.43547	0.14985	1	2	1.01147	0.318003
"Varoqueaux 2002"	12070347	"Unc13a/Unc13b"	"Munc13-1/Munc13-2"	"unc-13 homolog A/unc-13 homolog B"	"Unc13"	"M13-1_2 DKO"	"WT"	275	273	36	0.0002	0.00425532	Nan	2.63158e-06	-12.2877	1.46104	-7.87652	1.47826	Nan	0	-18.5356	0.26576	0.038714	0.50786	0.45342	1	2	0.828607	10.3205
"Jockusch 2007"	18022372	"Cadps2"	"CAPS-2"	"Ca2+-dependent activator protein for secretion 2"	"Cadps"	"CAPS2 KO"	"WT"	105	103	9	0.818182	0.866667	1.14983	0.851852	-0.289507	0.10247	-0.206451	0.195806	0.201415	0.0586748	-0.231326	0.247198	-9.7218e-31	0.2966	0.7034	1	3	0.607956	0.235941
"Rosenmund 2002"	11832228	"PDBu"		"4beta -phorbol-12_ 13-dibutyrate"	"PDBu"	"WT + 100-1000nM PBDU"	"before PDBU (imputed for calculations)"	207	205	81	1.99	1.3	Nan	Nan	0.992768	0.181243	0.378512	0.0166465	Nan	0	Nan	0	0.0725	0.45405	0.47345	1	3	0.902749	0.751286
"Thakur 2004"	15269257	"Snapin"		"SNAP-associated protein"	"Snapin"	"WT + Snapin s50A (s50A mimics unphosphorylated state of Snapin)"	"WT"	238	237	43	0.885154	1.53191	0.833333	Nan	-0.176	0.304175	0.615336	0.302125	-0.263034	0.625168	Nan	0	0.29525	0.22907	0.47568	1	3	1.05121	0.3995
"Thakur 2004"	15269257	"Snapin"		"SNAP-associated protein"	"Snapin"	"WT + Snapin s50D (s50D mimics phosphorylated state of snapin)"	"WT"	236	235	18	0.891599	0.604167	1.72414	Nan	-0.165533	0.267662	-0.726982	0.312112	0.785875	0.287551	Nan	0	-2.564e-16	0.027919	0.97208	1	3	0.127433	0.625434
"Gerber 2008"	18703708	"Stx1b"		"syntaxin 1B"	"Stx1"	"open-Stx1B KI on StxA KO background"	"WT Stx1B on StxA KO background"	95	94	22	1.01436	0.638158	2.20225	1.39048	0.0205702	0.11637	-0.648015	0.226025	1.13898	0.0926974	0.475579	0.181385	0	0	1	1	3	5.5262e-11	0.756662
"Toonen 2006"	17110441	"Stxbp1"	"M18-1"	"syntaxin binding protein 1"	"Stxbp"	"M18-1 HET"	"WT"	259	258	37	1.00081	0.632075	Nan	0.788177	0.00116723	0.302319	-0.661831	0.236813	Nan	0	-0.343408	0.341566	0.0014758	0.27501	0.72351	1	3	0.598801	0.467986
"Pang 2006"	17135417	"Syt1"		"synaptotagmin I"	"Syt"	"Syt1 D238N KI"	"Syt1 D232N KI"	163	162	41	0.827778	1.48841	0.555556	Nan	-0.272685	0.301757	0.57377	0.320841	-0.847997	0.23594	Nan	0	0.17036	0.0083563	0.82128	1	3	0.503196	0.611737
"Rhee 2005"	16352718	"Syt1"		"synaptotagmin I"	"Syt"	"Syt1 KO + Syt1 C2A3W (Syt1 C2A3W has increased Ca affinity)"	"Syt1 KO + Syt1 WT "	196	195	16	0.821074	0.8	1.48276	1.28125	-0.284417	0.216176	-0.321928	0.296016	0.568284	0.1712	0.357552	0.333894	-1.6392e-17	0.052202	0.9478	1	3	0.204947	0.411289
"Rhee 2005"	16352718	"Syt1"		"synaptotagmin I"	"Syt"	"Syt1 KO + Syt1 C2B3W (Syt1 C2B3W has increased Ca affinity)"	"Syt1 KO + Syt1 WT "	197	195	28	0.864811	0.7	1.81034	1.625	-0.209543	0.173155	-0.514573	0.319314	0.856265	0.222394	0.70044	0.336398	0	0	1	1	3	5.5262e-11	0.589317
"Rhee 2005"	16352718	"Syt1"		"synaptotagmin I"	"Syt"	"Syt1KO + Syt1 C2A3WB3W OE (Syt1 C2A3WB3W has increased Ca affinity)"	"Syt1 KO + Syt1 WT "	198	195	17	0.910537	0.58	2.43103	1.875	-0.135211	0.22117	-0.785875	0.283536	1.28157	0.287361	0.906891	0.267635	0	0	1	1	3	5.5262e-11	0.871456
"Basu 2007"	17267576	"Unc13a"	"Munc13-1"	"unc-13 homolog A"	"Unc13"	"M13-1H567K HT / M13-2 KO (M13-1 H567K mimics PDBU activated state)"	"M13-1 WT / M13-2 KO"	17	16	31	0.908475	0.671533	1.63158	2.33333	-0.138482	0.438437	-0.57447	0.315138	0.706269	0.196122	1.22239	0.319583	0.030964	0.030628	0.93841	1	3	0.274015	0.531667
"Basu 2007"	17267576	"Unc13a"	"Munc13-1"	"unc-13 homolog A"	"Unc13"	"M13-1H567K KI / M13-2 KO (M13-1 H567K mimics PDBU activated state)"	"M13-1 WT / M13-2 KO"	18	16	40	0.894915	0.559611	1.26316	2.66667	-0.160177	0.514209	-0.837505	0.329341	0.337035	0.193691	1.41504	0.317402	0.10341	0.36377	0.53282	1	3	0.937948	0.529359
"Rhee 2002"	11792326	"Unc13a"	"Munc13-1"	"unc-13 homolog A"	"Unc13"	"M13-1H567K KI (M13-1H567K mimics PDBU activation)"	"WT"	190	189	25	0.839655	0.557692	1.52174	0.880952	-0.252131	0.219291	-0.842459	0.313288	0.605721	0.166795	-0.182864	0.826371	-3.1114e-17	0.049542	0.95046	1	3	0.197163	0.616497
