# Supplementary material for: Molecular Machines in the Synapse: Overlapping Protein Sets Control Distinct Steps in Neurosecretion
Source: PLoS Comput Biol. 2012 Apr 5;8(4):e1002450. doi: 10.1371/journal.pcbi.1002450 (PMC3320570; doi:10.1371/journal.pcbi.1002450)
Supplement: Table S5 — Selection of Gain-of-Function mutants (GOF) and Loss-of-Function mutants (LOF) for contingency analysis in Figure S7. (XLS) [file pcbi.1002450.s012.xls]

## Sheet: GOF
General information				Indices			Normalized synaptic parameters				Cluster probabilities					Average clusterprobabilities per gene
Author	Gene family	Perturbation	Normalized to	Perturbation index	Normalized to index	Index Cooc	Ap/Ac	RRPp/RRPc	Pv,p/Pv,c	Fp/Fc	P Cl1	P Cl2	P Cl3	Winning Cl		Gene family	P Cl1	P Cl2	P Cl3
"Thakur 2004"	"Snapin"	"WT + Snapin s50D (s50D mimics phosphorylated state of snapin)"	"WT"	236	235	18	0.891599	0.604167	1.72414	NaN	-2.564e-16	0.027919	0.97208	3		"Snapin"	-2.564e-16	0.027919	0.97208
"Gerber 2008"	"Stx1"	"open-Stx1B KI on StxA KO background"	"WT Stx1B on StxA KO background"	95	94	22	1.01436	0.638158	2.20225	1.39048	0	0	1	3		"Stx1"	0	0	1
"Rhee 2005"	"Syt"	"Syt1 KO + Syt1 C2A3W (Syt1 C2A3W has increased Ca affinity)"	"Syt1 KO + Syt1 WT "	196	195	16	0.821074	0.8	1.48276	1.28125	-1.6392e-17	0.052202	0.9478	3		"Syt"
"Rhee 2005"	"Syt"	"Syt1 KO + Syt1 C2B3W (Syt1 C2B3W has increased Ca affinity)"	"Syt1 KO + Syt1 WT "	197	195	28	0.864811	0.7	1.81034	1.625	0	0	1	3		"Syt"
"Rhee 2005"	"Syt"	"Syt1KO + Syt1 C2A3WB3W OE (Syt1 C2A3WB3W has increased Ca affinity)"	"Syt1 KO + Syt1 WT "	198	195	17	0.910537	0.58	2.43103	1.875	0	0	1	3		"Syt"	-5.464e-18	0.0174007	0.9826
"Basu 2007"	"Unc13"	"M13-1H567K HT / M13-2 KO + 1uM PDBU (M13-1 H567K mimics PDBU activated state)"	"M13-1 WT / M13-2 KO + 1uM PDBU "	22	19	54	NaN	0.687042	1.01695	1.51261	0.33021	0.42605	0.24374	2		"Unc13"
"Basu 2007"	"Unc13"	"M13-1H567K KI /M13-2 KO + 1uM PDBU (M13-1 H567K mimics PDBU activated state)"	"M13-1 WT / M13-2 KO + 1uM PDBU "	23	19	42	NaN	0.603912	1.02825	1.13445	0.22337	0.5515	0.22513	2		"Unc13"
"Basu 2007"	"Unc13"	"M13-1H567K HT / M13-2 KO (M13-1 H567K mimics PDBU activated state)"	"M13-1 WT / M13-2 KO"	17	16	31	0.908475	0.671533	1.63158	2.33333	0.030964	0.030628	0.93841	3		"Unc13"
"Basu 2007"	"Unc13"	"M13-1H567K KI / M13-2 KO (M13-1 H567K mimics PDBU activated state)"	"M13-1 WT / M13-2 KO"	18	16	40	0.894915	0.559611	1.26316	2.66667	0.10341	0.36377	0.53282	3		"Unc13"
"Rhee 2002"	"Unc13"	"M13-1H567K KI (M13-1H567K mimics PDBU activation)"	"WT"	190	189	25	0.839655	0.557692	1.52174	0.880952	-3.1114e-17	0.049542	0.95046	3		"Unc13"
"Shin 2010"	"Unc13"	"M13-1/2 DKO + ubM13-2 KW (increased PIP2 binding)"	"M13-1/2 DKO + ubM13-2 WT"	222	220	82	1.7037	1.0255	1.71212	NaN	0.91667	0.03214	0.05119	1		"Unc13"	0.267437	0.242272	0.490292
																Average	0.0668593	0.0718978	0.861243

## Sheet: LOF
General information				Indices			Normalized synaptic parameters				Cluster probabilities				Average clusterprobabilities per gene
Author	Gene family	Perturbation	Normalized to	Perturbation index	Normalized to index	Index Cooc	Ap/Ac	RRPp/RRPc	Pv,p/Pv,c	Fp/Fc	P Cl1	P Cl2	P Cl3	Winning Cl	Gene family	P Cl1	P Cl2	P Cl3
"Xue 2007"	"Cplx"	"Cpx 1_2 DKO + Cpx 1 WT(47-75) "	"Cpx 1_2 DKO + Cpx 1 WT"	311	310	96	NaN	1	0.675497	NaN	0.65438	0.068294	0.27733	1
"Xue 2007"	"Cplx"	"Cpx 1_2 DKO + Cpx 1 WT (47-134)"	"Cpx 1_2 DKO + Cpx 1 WT"	312	310	90	NaN	1	0.781457	NaN	0.62667	0.078893	0.29444	1
"Xue 2007"	"Cplx"	"Cpx 1_2 DKO + CPX1 D29V"	"Cpx 1_2 DKO + Cpx 1 WT (normalized to WT OE) (imputed for calculations)"	314	313	80	NaN	1	0.922597	NaN	0.55864	0.15376	0.28759	1
"Xue 2007"	"Cplx"	"Cpx 1_2 DKO + CPX1R59H "	"Cpx 1_2 DKO + Cpx 1 WT (normalized to WT OE) (imputed for calculations)"	315	313	86	NaN	1	0.763636	NaN	0.6118	0.1014	0.2868	1
"Xue 2007"	"Cplx"	"Cpx 1_2 DKO + CPX1R48L R59H "	"Cpx 1_2 DKO + Cpx 1 WT (normalized to WT OE) (imputed for calculations)"	316	313	119	NaN	1	0.660779	NaN	0.65961	0.066403	0.27399	1
"Xue 2007"	"Cplx"	"Cpx 1_2 DKO + CPX1K69A Y70A "	"Cpx 1_2 DKO + Cpx 1 WT (normalized to WT OE) (imputed for calculations)"	317	313	111	NaN	1	0.532987	NaN	0.70971	0.053945	0.23635	1
"Xue 2007"	"Cplx"	"Cpx 1_2 DKO + CPX1 (27-134) L41P "	"Cpx 1_2 DKO + Cpx 1 WT (normalized to WT OE) (imputed for calculations)"	321	313	95	NaN	1	0.746381	NaN	0.63609	0.074014	0.2899	1
"Xue 2007"	"Cplx"	"Cpx 1_2 DKO + CPX1 (41-134) "	"Cpx 1_2 DKO + Cpx 1 WT (normalized to WT OE) (imputed for calculations)"	322	313	93	NaN	1	0.749598	NaN	0.6358	0.073923	0.29027	1
"Xue 2007"	"Cplx"	"Cpx 1_2 DKO + CPX1 (47-134) "	"Cpx 1_2 DKO + Cpx 1 WT (normalized to WT OE) (imputed for calculations)"	323	313	89	NaN	1	0.801072	NaN	0.62454	0.078337	0.29712	1
"Xue 2007"	"Cplx"	"WT + Cpx1(27-134)"	"WT + Cpx1 WT (imputed for calculations)"	325	324	99	NaN	1	0.676364	NaN	0.65564	0.067338	0.27702	1
"Xue 2007"	"Cplx"	"WT + Cpx1 (27-134) K69A Y70A"	"WT + Cpx1 WT (imputed for calculations)"	326	324	64	NaN	1	1.01818	NaN	0.49238	0.24304	0.26459	1
"Xue 2007"	"Cplx"	"WT + Cpx1 (41-134) "	"WT + Cpx1 WT (imputed for calculations)"	327	324	65	NaN	1	1.01091	NaN	0.49173	0.24387	0.2644	1
"Xue 2007"	"Cplx"	"WT + Cpx1 (41-134) L41P "	"WT + Cpx1 WT (imputed for calculations)"	328	324	78	NaN	1	0.898182	NaN	0.54247	0.17761	0.27992	1
"Xue 2007"	"Cplx"	"Syt1 KO + Cpx1(27-134) (disrupts Cpx function but not SNARE binding)"	"Syt1 KO + Cpx1 WT "	331	330	105	0.319403	NaN	0.457237	NaN	0.82362	0.075452	0.10092	1
"Xue 2009"	"Cplx"	"Cplx1_2_3 TKO + Cplx1 16-134"	"Cplx1_2_3 TKO + Cplx1 wt"	377	376	103	NaN	1	0.378698	0.12	0.78449	0.043785	0.17172	1
"Xue 2009"	"Cplx"	"Cplx1_2_3 TKO + dmCplx 1-16-Cplx1 16-134"	"Cplx1_2_3 TKO + Cplx1 wt"	378	376	70	NaN	1	1.03846	2.15429	0.49745	0.23638	0.26617	1	"Cplx"	0.625314	0.114778	0.259908
"Weber 2010"	"Snap25"	"Snap25 KO + Æaa1_24 (NÆ24)"	"Snap25 KO + Snap25-WT"	281	280	56	1.09038	1.00776	0.945599	3.54266	0.48735	0.26173	0.25092	1
"Weber 2010"	"Snap25"	"Snap25 KO + L50A_ I171A (layer -1)"	"Snap25 KO + Snap25-WT"	282	280	61	1.09067	0.979148	1.01057	4.52962	0.50803	0.24579	0.24619	1
"Weber 2010"	"Snap25"	"Snap25 KO + I60A_ I181A (Layer +2)"	"Snap25 KO + Snap25-WT"	283	280	71	1.08782	0.976486	0.931739	4.13881	0.49508	0.25427	0.25065	1
"Weber 2010"	"Snap25"	"Snap25 KO + L81A_ M202A (Layer +8)"	"Snap25 KO + Snap25-WT"	284	280	72	0.987736	0.775288	0.860534	0.200751	0.4892	0.26002	0.25079	1
"Weber 2010"	"Snap25"	"Snap25 KO + L78A_ L81A_ M202A (Layer +7/+8)"	"Snap25 KO + Snap25-WT"	285	280	107	0.164469	0.590062	0.376299	0.0331484	0.45783	0.243	0.29917	1
"Weber 2010"	"Snap25"	"Snap25 KO + Æaa197_206 (CD9)"	"Snap25 KO + Snap25-WT"	286	280	5	0.0355932	0.445652	NaN	0.0248158	0.77378	0.096461	0.12976	1	"Snap25"	0.535212	0.226878	0.237913
"Thakur 2004"	"Snapin"	"WT + Snapin s50A (s50A mimics unphosphorylated state of Snapin)"	"WT"	238	237	43	0.885154	1.53191	0.833333	NaN	0.29525	0.22907	0.47568	3	"Snapin"	0.29525	0.22907	0.47568
"Weirda 2007"	"Stxbp"	"M18-1 KO + M18-1 PKCi (M18-1 PKCi has impaired phosphorylation by PKC)"	"M18-1 KO + M18-1 WT"	289	288	57	1.14501	0.8625	0.864198	1.35154	0.49229	0.24209	0.26562	1	"Stxbp"	0.49229	0.24209	0.26562
"Fernandez-Chacon 2001"	"Syt"	"Syt-1 R233Q KI (Syt-1 R233Q has decreased Ca affinity)"	"WT (R233Q littermates) "	70	69	104	0.55	1.16	0.336691	1.31579	0.90833	0.031747	0.059923	1
"Fernandez-Chacon 2001"	"Syt"	"Syt-1 K236Q KI (Syt-1 K236Q has no change in Ca affinity)"	"WT (K236Q littermates) "	72	71	66	0.97	1.06	0.884615	NaN	0.498	0.22884	0.27316	1
"Fernandez-Chacon 2002"	"Syt"	"Syt1 D232N KI (Syt1 D232N has reduced Ca affinity)"	"WT (D232N littermates) "	74	73	63	0.972973	1.0853	1.07812	NaN	0.49208	0.24308	0.26485	1
"Fernandez-Chacon 2002"	"Syt"	"Syt1 D238N KI (Syt1 D238N has reduced Ca affinity)"	"WT (D238N littermates) "	76	75	48	1.05882	0.764294	0.935484	NaN	0.46462	0.27935	0.25602	1
"Xue 2008b"	"Syt"	"Syt1 KO + Syt1 R398Q (Syt1 R398Q disrupts Ca-independent bottom face of the C2B domain involved in lipid mixing)"	"Syt1 KO + Syt1 WT"	342	341	27	0.111842	1	0.0962025	NaN	0.91747	0.030541	0.051985	1
"Xue 2008b"	"Syt"	"Syt1 KO + Syt1 R399Q (Syt1 R399Q disrupts Ca-independent bottom face of the C2B domain involved in lipid mixing)"	"Syt1 KO + Syt1 WT"	343	341	1	0.120066	1	0.134177	NaN	0.92202	0.02925	0.048732	1
"Xue 2008b"	"Syt"	"Syt1 KO + Syt1 R398Q R399Q (Syt1 R398Q R399Q disrupts Ca-independent bottom face of the C2B domain involved in lipid mixing)"	"Syt1 KO + Syt1 WT"	344	341	2	0.149671	1	0.151899	NaN	0.92024	0.029743	0.050017	1	"Syt"	0.731823	0.12465	0.143527
"Basu 2005"	"Unc13"	"M13-1/2 DKO + M13-1 MUN domain (autonomously folded_ alpa-helical module)"	"M13-1/2 DKO + M13-1 WT "	14	13	98	0.283678	0.51176	0.599725	NaN	0.37212	0.35062	0.27726	1
"Junge 2004"	"Unc13"	"M13-1_2 DKO + M13 W464R (M13 W464R is M13-1 with impaired CaM binding)"	"M13-1_2 DKO + M13-1 WT"	132	131	75	1.19249	NaN	1.08	NaN	0.55899	0.25566	0.18534	1
"Basu 2005"	"Unc13"	"M13-1/2 DKO + M13-1 MHD1-2 domains (M13 homology domains) "	"M13-1/2 DKO + M13-1 WT "	15	13	24	0.0449038	0.0316302	NaN	NaN	-1.282e-16	0.88921	0.11079	2
"Betz 2001"	"Unc13"	"WT+M13-1(1-451) (M13-1(1-451) is the RIM1-binding N terminus)"	"WT "	29	28	14	0.302083	0.294118	NaN	NaN	-7.6175e-33	0.87077	0.12923	2
"Junge 2004"	"Unc13"	" M13-1_2 DKO + M13 W387R (M13 W387R is ubM13-2 with impaired CaM binding)"	"M13-1_2 DKO + M13-1 WT"	134	131	53	0.976526	NaN	1.09333	NaN	0.47717	0.2392	0.28363	1
"Junge 2004"	"Unc13"	" M13-1_2 DKO + M13 W387R (M13 W387R is ubM13-2 with impaired CaM binding)"	" M13-1_2 DKO + M13 ub13-2"	135	133	79	1.33333	NaN	1.10811	NaN	0.57606	0.28397	0.13996	1
"Shin 2010"	"Unc13"	"M13-1/2 DKO + ubM13-2 DN (impaired Ca-dependent phospholipid binding)"	"M13-1/2 DKO + ubM13-2 WT"	221	220	73	0.925926	0.78187	0.909091	NaN	0.50136	0.29288	0.20576	1	"Unc13"	0.3551	0.454616	0.190281
															Average	0.505831	0.232014	0.262155
